# Supplementary material for: MTB-ImmunogenKG: An LLM-assisted knowledge graph for antigen selection in tuberculosis vaccine research
Source: Biosaf Health. 2026 Feb 4;8(2):143–9. doi: 10.1016/j.bsheal.2026.02.001 (PMC13147775; doi:10.1016/j.bsheal.2026.02.001)
Supplement: Supplementary Data 2 [file mmc2.zip › sup_data_1.csv]

	m0	m1	m2	m3	summaries	contradictions
Rv3117	{'summary': {'Rv3117': 'Rv3117 encodes the protein CysA3, which is identical to CysA2, suggesting a redundant and potentially important role in M. tuberculosis metabolism [6855770, 6855768]. CysA3 is part of a group of proteins with rhodanese (TST) domains, including CysA2, SseA, and SseB [6855768]. CysA2 has diagnostic value comparable to PstS1 and HspX, showing high sensitivity in TB diagnosis,…	{'summary': {'Immune Response': 'PBMCs or single-cell suspensions from the lung were stimulated with CysVac2 to assess antigen-specific cytokine induction by T cells [1285112]. Cells from the lungs of infected mice restimulated ex vivo with CysVac2 showed cytokine secretion (IFN-γ, IL-2, IL-17, TNF) [1285044]. PBMCs from vaccinated mice or cells from the lung of infected mice restimulated ex vivo…	{'summary': {'Immunization and Protection': 'Mice were immunized with BCG or combinations of the CysVac2 antigen and Advax with CpG7909 or CpG plus QS-21. CysVac2 combined with MPL and DDA induces potent Th1 and Th17 responses, providing high protection in a mouse model of pulmonary TB infection. Advax formulated with CpG oligonucleotide and QS-21 was the most effective, significantly reducing ba…	{'summary': {'Vaccine Formulations': 'CysVac2 was formulated with Advax combined with CpG and QS-21, or with MPL-DDA, to test its efficacy against M. tuberculosis. [7554188, 7554097, 7554079, 7554234, 7554226, 2195197]', 'Protection Efficacy': 'CysVac2/Advax CpQS significantly reduced bacterial burden in the lungs of infected mice, demonstrating high protection levels. [7554079, 1284946]', 'Cytok…	{'Antigen': 'Rv3117 encodes the protein CysA3, identical to CysA2, suggesting a redundant and important role in M. tuberculosis metabolism [6855770, 6855768]. CysA3 is part of proteins with rhodanese (TST) domains, including CysA2, SseA, and SseB [6855768]. CysA2 has diagnostic value comparable to PstS1 and HspX, showing high sensitivity in TB diagnosis, especially in combination with other antig…	[]
Rv3006	{'summary': {'Gene Information': 'The gene rv3006 encodes for Protein LppZ and is part of the recombinant plasmid pMRLB.54, obtained from the NIH Biodefense and Emerging Infection Research Resources Repository [8282611, 4710325].', 'Immunogenicity': 'Rv3006 is one of the most immunogenic antigens, despite low protein presence in culture filtrate, with significant antibodies in TB serum [7579678].…	{'summary': {'Immunogenicity': 'Rv3006, along with Rv3881c, Rv0934, and Rv0932c, is predicted to be a lipoprotein and is highly immunogenic despite low protein presence in culture filtrate, with significant antibodies in TB serum [7579678].', 'Immune Response': 'Rv3006-specific IFN-g releasing cells are measured in PBMCs from different age groups, showing a decrease with age [4710462, 4710385, 47…			{'Antigen': 'The gene rv3006 encodes for Protein LppZ, a 38 kDa secretory antigen and cell-wall component, part of the recombinant plasmid pMRLB.54 [8282611, 4710325, 4710453, 4710430, 4710300].', 'Host immune response': 'Rv3006 is highly immunogenic with significant antibodies in TB serum, despite low protein presence in culture filtrate. It is sero-reactive in both cavitary and non-cavitary TB …	[]
Rv1981c	{'summary': {'Diagnostic Potential': 'NrdF1 (Rv1981c) is highlighted for its potential in specific diagnosis of TB in BCG-vaccinated populations and is recognized by 59% of TB patients with low false-positive rates in healthy individuals, making it a potentially useful T-cell diagnostic antigen [1498585, 1498561, 1498526].', 'T-cell Response': 'NrdF1 elicits specific IFN-g T-cell responses in bot…	{'summary': {'Identification and Location': 'Rv1981c is identified as FID1 and is located immediately upstream of Rv1980c (MPT64) [5637753].', 'Function and Diagnostic Potential': 'Rv1981c, along with Rv1978 and Rv1985c, is a T-cell antigen that can be used to discriminate TB-infected individuals from healthy BCG-vaccinated controls [4727352, 5480217]. It was investigated for T-cell-based diagnos…	{'summary': {'Protein Combinations': 'The study compared levels of IFN-γ induced by several protein combinations, including Rv1987 + Rv3807 (R8707), PPE57 + NrdF-1 + Ag85B (PPNR85B), 16kDa + Rv0220 (16KR20), and MPT64 + Rv1985c (M64R85), using ECT as a reference [8032223].', 'Sensitivity Improvement': 'The sensitivity of CFP-10 increased significantly when combined with Ppe57 or NrdF1, and ESAT-6…		{'Antigen': 'Rv1981c, also known as NrdF1, is identified as FID1 and is located immediately upstream of Rv1980c (MPT64) [5637753]. It is classified among LTBI others-RD2 antigens, along with Rv1978 and Rv1980c [1221337, 1221320]. The full-length genes of NrdF1 were amplified by PCR, cloned into pET vectors, and expressed in E. coli Rosetta (DE3) strain for antigen production [1498510, 1498511, 14…	[]
Rv3119	{'summary': {'Rv3119 Copy Number': 'Rv3117, Rv3118, and Rv3119 are present as multiple copies in the MT-complex genomes, whereas M. bovis has one fewer copies of Rv3118 and Rv3119 [5447906].'}, 'contradictions': []}	{'summary': {}, 'contradictions': []}	{'summary': {'Fusion Protein': 'A fusion protein between MalE and MtrA was generated and overproduced [1413137].'}, 'contradictions': []}		{'Antigen': 'Rv3117, Rv3118, and Rv3119 are present as multiple copies in the MT-complex genomes, whereas M. bovis has one fewer copies of Rv3118 and Rv3119 [5447906].', 'Host immune response': '', 'Antigen synergy': 'A fusion protein between MalE and MtrA was generated and overproduced [1413137].', 'Adjuvant': ''}	[]
Rv0652	{'summary': {'Rv0652 Function': 'Rv0652 induces the expression of macrophage surface molecules on RAW264.7 macrophages [8120887]. It activates macrophages to secrete proinflammatory cytokines, predominantly TNF and MCP-1, through TLR4-dependent and MyD88-dependent signalling pathways [8120706, 8120672, 6656974, 5736624, 4361316, 2792838]. Rv0652 can induce a protective immunity and may be involve…	{'summary': {'Rv0652 and Immune Response': 'Rv0652 induces expression of macrophage surface molecules such as MR, CD80, CD86, and MHC class II, which are important for macrophage function as antigen-presenting cells and phagocytes [8120815, 8120814, 8120820, 8120707]. Rv0652 elicits a strong serum antibody response in patients with active TB [8120699, 8120683, 4361315]. Rv0652 can induce protecti…		{'summary': {'Role of Rv0652': 'Rv0652 may play an immune-stimulatory role during M. tuberculosis infection and may be a candidate for the development of an immune-adjuvant. It induces DC maturation and production of TNF-α, IL-1β, and IL-6 cytokines via activation of TLR4-MYD88-and TLR4-TRIF-dependent signaling pathways. Rv0652 acts as a Th1-polarizing adjuvant. [8120861, 2792824, 1394557]'}, 'co…	{'Antigen': 'Rv0652, identified as a 50S ribosomal protein L7/L12, is abundant in culture filtrates of the M. tuberculosis K-strain. It is expressed using recombinant plasmids in Escherichia coli and is composed of 130 amino acids. Rv0652 is recognized by TLR4 and TLR2, contributing to macrophage and dendritic cell activation. It elicits a strong serum antibody response in TB patients and is invo…	['There is no report of the effect of Rv0652 on macrophage activation and related signalling events [8120704, 8120705]']
Rv3872	{'summary': {'Role in Secretion': 'Rv3872 (PE35) is detected as a secreted protein, potentially involved in the synthesis of ESAT-6, and is required for EsxA and EsxB secretion [215900, 231443].', 'Immunogenicity and Detection': 'Rv3872 can significantly discriminate TB patients from healthy BCG-vaccinated individuals [231493]. It is not recognized by T cells from BCG-vaccinated cattle, making it…	{'summary': {'Antibody Reactivity': 'The recombinant Rv3872 and Rv3873 proteins were immunologically active and reacted with antibodies in sera from TB patients [914848]. Antibodies reacting with the Rv3872 protein could be detected in only one of the sera obtained from TB patients, while no antibody reactivity was observed with sera from six healthy BCG-vaccinated subjects and six close contacts…	{'summary': {'Fusion Proteins': 'PE35 is used in fusion proteins to enhance expression and recovery, and its combination with tnPstS1 and HSPX shows improved ROC values [3594138, 3594115].', 'Immunogenicity': 'PE35 is part of a peptide fusion vaccine H64, which aims to boost BCG and includes other peptides like ESAT-6 and EspF [7966990]. PE35 is immunogenic individually and shows higher antibody …	{'summary': {'Immunogenicity Evaluation': 'The study evaluated the effects of various adjuvants and delivery systems on the immunogenicity of M. tuberculosis-specific proteins encoded by RD1, RD7, and RD9 in mice, including proteins such as PE35, EsxA, EsxB, Rv2346c, Rv2347c, Rv3619c, and Rv3620c. [2128388]'}, 'contradictions': []}	{'Antigen': 'Rv3872, also known as PE35, is a secreted protein encoded in the RD1 region and is involved in the synthesis of ESAT-6. It is required for the secretion of EsxA and EsxB and interacts with PPE68 (Rv3873), both of which are necessary for Mtb virulence [215900, 231443, 322973].', 'Host immune response': 'Rv3872 can significantly discriminate TB patients from healthy BCG-vaccinated indi…	['The present findings contradict those of earlier workers, who reported that only 3-7% of TB patients responded to RD1 region proteins, including Rv3872 and Rv3878, although all RD1 antigens elicited a high antibody response in guinea-pigs infected with M. tuberculosis [4223262].']
Rv3118	{'summary': {'Gene Copy Variation': 'Rv3118 is present as multiple copies in MT-complex genomes, but M. bovis has one fewer copy of Rv3118. [5447906]', 'Immune Response': 'Statistically significant immune responses were observed against recombinant Rv3118 protein in TB patients compared to healthy controls. [2624311]'}, 'contradictions': []}	{'summary': {'Antibody Response in TB Patients': 'Antibody responses to Rv3118 in smear-positive TB patients were not stronger than in smear-negative TB patients [2624312].', 'Comparison with Healthy Controls': 'Statistically significant antibody response against Rv3118 was observed in TB patients compared to healthy controls (P = 0.018) [2624311].'}, 'contradictions': []}			{'Antigen': 'Rv3118 is present as multiple copies in MT-complex genomes, but M. bovis has one fewer copy of Rv3118. [5447906]', 'Host immune response': 'Statistically significant immune responses were observed against recombinant Rv3118 protein in TB patients compared to healthy controls. [2624311] Antibody responses to Rv3118 in smear-positive TB patients were not stronger than in smear-negative…	[]
Rv1980c	{'summary': {'Antigen Specificity and Response': 'MPT64, also known as Rv1980c, is a major secreted antigen from Mycobacterium tuberculosis, involved in immune response and diagnostic assays [76420, 80421, 80367, 33547, 78124, 76595, 76440].', 'Diagnostic Tools': 'The MPB64 antigen is used in immunochromatographic assays like the Capilia assay for rapid differentiation of MTC in liquid cultures w…	{'summary': {'MPT64 and Apoptosis Inhibition': 'MPT64 could inhibit the apoptosis of RAW264.7 macrophages through the NF-kB-miRNA21-Bcl-2 pathway. The expression of bcl-2 increased in macrophages treated with MPT64 compared with PPD-treated cells. MPT64 inhibits apoptosis of macrophages dose-dependently. MPT64 is anti-apoptogenic for RAW264.7 and is only expressed and secreted from actively growi…	{'summary': {'DNA Vaccines': 'A combined DNA vaccine encoding Ag85B, MPT64, and MPT83 along with chemotherapy showed strong therapeutic action and could prevent TB reactivation [760139, 681693, 265761, 265714, 265685, 265682, 83249]. Immunization with a multivalent combination DNA vaccine (plasmid containing the genes encoding ESAT-6, MPT-64, MPT-63, and KatG) generated immune responses without a…	{'summary': {'Antibody Generation': "Antibodies against native Mpt64 were generated by immunizing rabbits with recombinant 6xHIS-tagged Mpt64ΔSP purified from E. coli using incomplete Freund's adjuvant [8190880, 8171833].", 'Protective Antigens': 'MPT64 is among various protective antigens of Mtb that induce antigen-specific T cell mediated immunity when administered with suitable adjuvants [4667…	{'Antigen': 'MPT64, also known as Rv1980c, is a major secreted antigen from Mycobacterium tuberculosis, involved in immune response and diagnostic assays [76420, 80421, 80367, 33547, 78124, 76595, 76440]. It is used in immunochromatographic assays for TB diagnosis [78125, 36703, 10481]. MPT64 has a beta-grasp structure [76637] and is part of multistage fusion proteins for vaccine development [368…	['One isolate used in our study had an IS6110 insertion mutation within the mpb64 gene, which is not a member of the multiple gene families, indicating that a complete MPB64 protein was not produced [339560]. As shown in Table, all of the Capilia TB-negative M. tuberculosis strains had mutations in the mpb64 gene, and five mutations were identified [339550]. Mutations Including IS 6110 Insertion …
Rv3868	{'summary': {'Rv3868 Function': 'Rv3868 is a putative ATP-dependent chaperone that could play a role in protein secretion [6085494]. Mh3868 and its M. tuberculosis homolog Rv3868 are predicted to be AAA ATPases, suggesting a chaperone function for the translocation of ESX-1 substrates [5300312]. Rv3868 contains two domains, with the N-terminal domain expected to have hydrophobic patches to bind t…	{'summary': {'Rv3868 Function': 'Rv3868, now annotated as EccA1, is essential for survival within macrophages, highlighting its importance [1712202].', 'ESX-1 Secretion System': 'The ESX-1 system is essential for virulence, influencing granuloma formation and immune evasion [7633041, 5279926]. It inhibits inflammasome-mediated IL-1β production and AIM2 inflammasome activation [8968551, 6433933]. …			{'Antigen': 'Rv3868 is a putative ATP-dependent chaperone and a critical component of the ESX-1 pathway in M. tuberculosis, essential for the secretion of at least four virulence factors [6085494, 5300312, 2933896, 2933933, 2933662, 2933638, 2933658, 1945365, 1712313, 1712201, 322877]. It is composed of two domains: a regulatory N-terminal domain (NT-Rv3868) and an ATP binding C-terminal domain (…	['Rv3868 Does Not Interact with CFP-10 and Does Not Exhibit Chaperone-like Activity-Previously, it was suggested that Rv3868 might interact with CFP-10 or ESAT-6 proteins [2933886, 6085494, 5300312].', 'EccA 1 Essentiality-While some studies suggest EccA 1 is essential for ESX-1-mediated secretion in M. tuberculosis and M. marinum [687751], other studies indicate that EccA 1 and EccA 5 are dispen…
Rv2220	{'summary': {'Rv2220 Secretion and Pathogenesis': 'Glutamine synthetase, lacking a signal sequence and transmembrane domain, is actively exported from mycobacteria and plays significant roles in pathogenesis [112426].', 'Rv2220 Therapeutic Target': 'Glutamine synthetase secreted by pathogenic mycobacteria presents a potential target for therapeutic control of tuberculosis [90252].', 'Rv2220 Secre…	{'summary': {'Rv2220 Function': 'Glutamine synthetase (Rv2220) elicits cytotoxic CD8+ T cells from patients with TB [620733].', 'Immune Response': 'N-formylated peptides of non-classically secreted proteins, including glutamine synthetase, conferred significant protection in lungs of Balb/c mice against M. tuberculosis challenge [2895962].', 'Virulence Factor': 'GlnA1 is secreted at high levels f…	{'summary': {'Rv2220 and Antigen Combination': 'The combination of Rv2220 with other proteins Ag85B and GlnA1 did not enhance protection against tuberculosis. [5299770]', 'Immunotherapeutic Potential': 'N-formylated peptides of ESAT-6 and GS demonstrated good immunotherapeutic potential against M. tuberculosis, both alone and in combination with anti-tuberculosis drugs, suggesting their suitabili…	{'summary': {'Tuberculosis Lesions': 'Lesions were found in the lung parenchyma of untreated and adjuvant (DDA) treated animals, causing consolidation and granuloma formation.', 'Immunization Effects': 'Animals immunized with N-formylated peptides of ESAT-6 and GS showed reduced granuloma occupied areas and smaller area of consolidation.'}, 'contradictions': []}	{'Antigen': 'Glutamine synthetase (Rv2220) is actively exported from mycobacteria, playing significant roles in pathogenesis and cell wall biosynthesis. It is a major secreted protein of M. tuberculosis, essential for cell wall biosynthesis via the production of poly-L-glutamate-glutamine, a component found exclusively in pathogenic mycobacteria [112426, 90252, 90193, 90191, 90187, 72854].', 'Hos…	[]
Rv1196	{'summary': {'Immune Response': 'Rv1196, also known as rPPE18 or mtb39a, binds to TLR2 on macrophages, leading to increased IL-10 secretion via p38 MAPK activation, decreased NOS2 expression, increased arginase-1 expression, and reduced TNF-a and IL-12 levels, suggesting an anti-inflammatory response and M2 macrophage polarization[417817, 417661, 417637, 417827, 231462, 417978, 94621, 94466]. The…	{'summary': {'Rv1196 and Cytokine Modulation': 'PPE18 can inhibit the secretion of TNF-α and IL-12p40 by interfering in the NF-κB-SOCS3 axis signaling [94466]. PPE18 and PPE37 can reduce the expression of inflammatory cytokines such as IL-12p40 and TNF-α [94621]. Many PE/PPE proteins such as PPE18, PPE26, PPE37, PPE32, and PPE60 can modulate the secretion of cytokines in infected macrophages [946…	{'summary': {'Rv1196 in Vaccine Development': 'Rv1196 is included in the adjuvanted vaccine M72F, which protects against TB in asymptomatic Mtb infections and boosts BCG vaccine efficacy in mice and rabbits [9098111]. It is also part of the M72 subunit vaccine, which has advanced to phase II clinical trials, proposed for use during the latent phase of TB infection as a BCG booster [6979079]. Rv11…	{'summary': {'Rv1196 Composition': 'Rv1196 is a mycobacterial protein, also known as PPE18, and is part of the M72/AS01E vaccine candidate, which is a recombinant fusion protein composed of Rv1196 and Rv0125 (PepA). It is also part of the Mtb72F vaccine, which includes the AS02 adjuvant system.', 'Adjuvant Systems': 'The M72/AS01E vaccine utilizes the AS01 adjuvant system, which is liposome-based…	{'Antigen': 'Rv1196, also known as PPE18 or mtb39a, is a mycobacterial protein that is part of the DosR regulon and is more expressed in M. tuberculosis compared to M. bovis [364471, 339933]. It is composed of two domains with distinct variability profiles [268969]. PPE18 is involved in antigen presentation and affects the activation of CD4 T cells [361666, 361663]. It is also a virulence factor,…	['Individuals latently infected with M. tuberculosis or having a history of active tuberculosis disease or vaccinated with M. bovis bacillus Calmette-Gue ´rin may harbor Abs to PPE18 that might hinder its future therapeutic use[417971].', 'The Mtb72F/AS02A vaccine was found to be ineffective in reducing incidences of M. tuberculosis infection in already BCG-vaccinated infants in a phase 2b clinic…
Rv3841	{'summary': {'Rv3841 Characteristics': 'Mtb BfrB is a ferritin composed of 24 identical subunits with an extended C-termini (residues 164-181) unlike most other bacterial ferritins. It has a C-terminal tail and displays antioxidant properties. The subunit exhibits a four-helical bundle fold with a ferroxidase catalytic centre. The protein encodes a 159 amino acid sequence [8373698, 8373660, 82280…	{'summary': {'Rv3841': 'Rv3841 (BfrB) is associated with iron regulation and resistance in Mycobacterium tuberculosis (Mtb) [6065780]. It is involved in generating a protective response in vaccinated mice, resulting in lymphocytic lesions [6704180, 6704163]. Rv3841-specific IFN-g releasing cell numbers and response patterns have been studied in different populations [4710462, 4710459, 4710455]. T…			{'Antigen': 'Rv3841, also known as BfrB, is a ferritin-like protein in Mycobacterium tuberculosis (Mtb) composed of 24 identical subunits with a four-helical bundle fold and a ferroxidase catalytic center. It is involved in iron storage and regulation and is essential for Mtb pathogenesis, particularly under oxidative stress and hypoxic conditions [8373698, 8373660, 8228021, 8227878, 4510719, 451…	['As shown cocultured with Rv3841 or Ag85B-stimulated DCs remained at a baseline level [1118660, 1118698]', 'The number of Rv3841-specific IFN-g releasing cells did not fluctuate with aging [4710386] contradicts the observation of a larger number of IFN-g releasing cells in the eldest age group [4710401].']
Rv0934	{'summary': {'Rv0934 Protein Characteristics': 'Rv0934, also known as PstS1 or phoS1, is a phosphate-binding protein and a specific immunodominant protein antigen of the MTB-complex. It acts as an adhesin for binding to human and mouse macrophages and is involved in bacterial interaction with macrophages [708247, 213773, 213769, 397496, 25984]. PstS1 is also classified as a glycoprotein and is in…	{'summary': {'Rv0934 Antibody Levels': 'The differences in antibodies between male and female patients show a trend of higher levels in males, in particular for Rv3881 (p-value 0.004), RV1860 (p-value 0.035) and RV0934 (p-value 0.103) [2208832]. In decreasing order of patients positive for antibodies against M. tb. antigens, the percentages of male vs. female patients are as follows: Rv3881 (57% …	{'summary': {'Fusion Protein Sensitivity': 'Fusion of the three antigens Rv2031c, Rv1980c, and Rv0934 showed 42.1% sensitivity, while another fusion 16-kDa-38-kDa-ESAT-6 showed enhanced sensitivity of 65.4% [1766309].', 'Fusion Protein Vaccine': 'A subunit vaccine made by fusion of ESAT-6 with antigen 85B gave a protective effect in mice [930939].', 'Antigen Formulation Versatility': 'The antigen…	{'summary': {'Protein Antigens and Immunogenicity': 'Recombinant Hsp70 was used as adjuvant and fused and co-delivered with various protein antigens as an attractive vaccine candidate [1380358]. Mice were vaccinated subcutaneously in the rump three times with protein antigens in alum or once with protein antigens in MPL/TDM/DDA [1349686, 1349678].', 'Adjuvants and Immune Response': 'Adjuvants tha…	{'Antigen': 'Rv0934, also known as PstS1 or phoS1, is a phosphate-binding protein and a specific immunodominant protein antigen of the MTB-complex. It acts as an adhesin for binding to human and mouse macrophages and is involved in bacterial interaction with macrophages [708247, 213773, 213769, 397496, 25984]. PstS1 is classified as a glycoprotein and is involved in the transport systems of diver…	['Differences in response to 38 kDa and 38G peptide between TB patients and HHC were not demonstrated [1088865, 1088979].', 'No clear relationship between the expression of Bip or p-eIF2a and caspase activation in 38-kDa Ag-stimulated macrophages was detected [850935].']
Rv0733	{'summary': {'Identification and Function': 'Adenylate kinase (ADK, Rv0733) is identified as an antigen that induces high cellular and antibody responses in active TB patients [8545076]. It is considered a novel antigen for immunodiagnosis and subunit vaccine against tuberculosis [8545074]. The serodiagnostic potential of Adk (Rv0733) was evaluated among other proteins in various subject groups […	{'summary': {'Antigen Identification': 'Adenylate kinase (ADK, Rv0733) was identified as an antigen that induces high cellular and antibody responses in active TB patients. [8545076]', 'Serodiagnostic Potential': 'The serodiagnostic potential of adenylate kinase (Adk, Rv0733) was evaluated alongside other recombinant proteins in various subject groups including healthy controls, household contact…			{'Antigen': 'Adenylate kinase (ADK, Rv0733) is identified as an antigen that induces high cellular and antibody responses in active TB patients [8545076]. It is considered a novel antigen for immunodiagnosis and subunit vaccine against tuberculosis [8545074]. The serodiagnostic potential of Adk (Rv0733) was evaluated among other proteins in various subject groups [5899762]. In M. tuberculosis, AK…	[]
Rv1174c	{'summary': {'Rv1174c in Vaccine Development': 'Mtb 8.4 (Rv1174c), expressed in pathogenic Mtb sub strains but absent in environmental strains, is an immune-dominant T-cell antigen and a potential candidate for inclusion in a subunit vaccine against TB [1167356]. The low molecular weight T-cell antigen, TB8.4 (Mtb8.4, Rv1174c), is another possible vaccine candidate [987558]. Rv1174c-a low Mw T-ce…	{'summary': {'Rv1174c': 'Rv1174c, also known as Mtb8.4, is a secreted protein that induces significant Th1-type immune responses in healthy PPD+ human donors [6859858, 5384535]. It is more frequently recognized by T cells from BCG-vaccinated animals than from M. bovis-infected cattle [6859821]. BCG responses to Rv1174c gave higher median values than those observed in M. bovis-infected animals, al…	{'summary': {'Rv1174c in Vaccine Development': 'A fusion protein vaccine including Rv1174c enhances BCG-mediated immunity and provides better protection against M.tb infection [9134487].', 'Antigen Sensitivity': 'Tb8.4, which includes Rv1174c, increases sensitivity in a multi-antigen complex without affecting specificity [5070182].'}, 'contradictions': []}	{'summary': {'Protective Efficacy': 'The protective efficacy of DMT adjuvant and CMFO was compared with subunits of single-stage CTT3H and two-stage A1D4 in immunized mice against primary infection, latent infection, and reactivation [5195844].', 'Adjuvant Expression': 'Expression was observed using either IFA or IFA/MDP as adjuvants, except for TB68 specificity which showed a low or intermediary…	{'Antigen': 'Rv1174c, also known as Mtb8.4, is a low molecular weight T-cell antigen expressed in pathogenic Mtb sub strains, absent in environmental strains, and considered a potential candidate for TB subunit vaccines [1167356, 987558]. It is part of the DosR regulon antigens [364473]. Rv1174c is a secreted protein with significant Th1-type immune responses [6859858, 5384535]. It is recognized …	['Although TB8.4 caused a statistically significant increase in the number of colony-forming units in aged cultures of BCG, a similar effect was obtained with BSA, suggesting a non-specific growth stimulation [4489522, 4489426]']
Rv1793	{'summary': {'Homologs and Paralogs': 'Rv1793 shares more than 90% protein sequence homology with other ESAT-6 family proteins Rv2346c, Rv1198, Rv1037c, and Rv3619c. Epitope mapping of Rv2346c, Rv1793, Rv1198, and Rv1037c predicted several conserved high affinity peptides to human HLA class I. Rv1793 is part of the Mtb9.9 subfamily, which includes Rv1037c/ESXI, Rv1198/ESXL, Rv1793/ESXN, Rv2346c/E…	{'summary': {'Immunological Role': 'Rv1793 (EsxN) is an immunodominant CD4+ T-cell antigen capable of inducing cell mediated and humoral immune responses [5624510].', 'Protein Family': 'Rv1793 belongs to the ESAT-6 like protein family [5624510].', 'T-Cell Recognition': 'A T-cell line specific for Rv1198 failed to recognize peptides from Rv1793 with amino acid substitutions at the 22nd and 23rd po…	{'summary': {'Rv1793 in Vaccine Development': 'Rv1793 has been recombined with PPE42 and Rv2628 to create a Tri-Fu64 vaccine targeting Mtb-related virulence and latency.', 'Multi-Epitope Triple-Antigen Fusion': 'A fusion consisting of EsxN (Rv1793), PPE42 (Rv2608), and Rv2628 has been generated to target Mtb.'}, 'contradictions': []}		{'Antigen': 'Rv1793 shares more than 90% protein sequence homology with other ESAT-6 family proteins Rv2346c, Rv1198, Rv1037c, and Rv3619c. It is part of the Mtb9.9 subfamily and identified as a potential vaccine candidate among the top 45 antigens. Regions flanking the Mm genes esxP and esxN_2, homologs of Mtb esxI and esxJ, were amplified and inserted into a plasmid. [611160, 611157, 99025, 364…	[]
Rv1813c	{'summary': {'Protein Secretion and Immune Recognition': 'Rv1813c is regulated by DosR and may act as a virulence factor influencing the host immune response during infection [505147, 364471]. Antibody responses to Rv1813c are elevated during TB, reflecting high protein expression in infected individuals [505146, 505023]. Rv1813c was included in a subunit vaccine with Rv2608, Rv3619, and Rv3620, …	{'summary': {'Functional role of Rv1813c': 'Rv1813c is regulated by the dormancy regulon under DosR control and is highly induced during M. tuberculosis growth under hypoxia [5187177]. It is a latency-associated antigen with strong T cell epitopes, contributing to its importance in immune response modulation [4296385]. Rv1813c stimulates production of proinflammatory cytokines IL-1b and IL-12 in …	{'summary': {'Role in vaccine development': 'Rv1813c is included in several TB vaccine constructs, such as ID93, PP43, H56-IC31, and MVATG18598, due to its immunogenic properties and ability to activate a broader immune response [8816881, 7687626, 7687599, 5529773, 5384588, 5384568, 5384566, 4619312, 2174995].', 'Combination with other antigens': 'Rv1813c is often combined with other antigens, su…	{'summary': {'Composition': 'Rv1813c is one of the four antigens (Rv1813c, Rv2608, Rv3619c, Rv3620c) included in the ID93 vaccine, which is formulated with the GLA-SE adjuvant, a synthetic toll-like receptor 4 agonist in a stable oil-in-water emulsion. [9134361, 8816881, 8019657, 7616371, 5384568, 2174995]', 'Function': 'Rv1813c is associated with hypoxia and has immunogenic properties. It has be…	{'Antigen': 'Rv1813c is utilized as a latency-associated antigen in various vaccine constructs, notably in ID93/GLA-SE, which includes other antigens such as Rv2608, Rv3619, and Rv3620. It is typically targeted as part of multistage vaccines designed to address latent infections. [27076508][31172908]', 'Host immune response': 'Rv1813c can elicit strong humoral immune responses and is associated w…	['[33550109] mentions that Rv1813c immunization elicits a proliferative recall response with cytokine induction, whereas [30727774] mentions that Rv1813c DNA vaccine does not increase Th1/Tc1 cell proportions, indicating immune tolerance.']
