# Supplementary material for: MTB-ImmunogenKG: An LLM-assisted knowledge graph for antigen selection in tuberculosis vaccine research
Source: Biosaf Health. 2026 Feb 4;8(2):143–9. doi: 10.1016/j.bsheal.2026.02.001 (PMC13147775; doi:10.1016/j.bsheal.2026.02.001)
Supplement: Supplementary Data 3 [file mmc3.zip › sup_data_2.json]

[
  {
    "antigen_name": "Rv0125",
    "antigen_alias": "Mtb32A",
    "consolidated_efficacy_statements": [
      "Rv0125 (Mtb32A) is a component of the M72/AS01E vaccine, which demonstrated approximately 50-54% protective efficacy against pulmonary TB in clinical trials.",
      "The C-terminal domain of Mtb32A (Mtb32C) elicits strong CD8+ T-cell responses and cytokines, contributing to protective immunity.",
      "M72 (fusion of Rv0125 and Rv1196) with AS01 adjuvant induces polyfunctional CD4+ T cells and Th1 immune responses, associated with protection in mice, guinea pigs, rabbits, and non-human primates.",
      "Rv0125 is conserved across the Mtb complex and elicits IFN-γ responses in protected individuals, supporting its inclusion in vaccine candidates.",
      "A construct combining Rv0125 and Rv1196 demonstrated protective efficacy equal to BCG in diverse animal models.",
      "Mtb32A-specific CD8+ T cells are induced by BCG vaccination and expand earlier in vaccinated mice upon M. tuberculosis challenge.",
      "Mtb32A stimulates PBMC from PPD-positive donors to proliferate and secrete IFN-γ, a key cytokine for protection.",
      "The M72/AS01E vaccine, containing Rv0125, reduced bacterial load in the lungs and spleen of mice and non-human primates, comparable to BCG.",
      "Rv0125 is recognized as an immunodominant antigen shared between BCG and M. tuberculosis, playing a vital role in protection in animals and humans."
    ],
    "contradictions": [
      "Some studies report weak or inconsistent T-cell responses to Rv0125 in certain populations, suggesting variability in immunogenicity.",
      "Polymorphisms in Rv0125 may limit the effectiveness of vaccines like MTB72F in some populations, as reported by Sreevatsan et al."
    ]
  },
  {
    "antigen_name": "Rv0129c",
    "antigen_alias": "Ag85C",
    "consolidated_efficacy_statements": [
      "Vaccination with BCG overexpressing Ag85C reduced lung pathology and bacterial load in M. tuberculosis-challenged guinea pigs, associated with reduced pro-inflammatory cytokines.",
      "Immunization with a recombinant BCG overexpressing Ag85C significantly enhanced protection against M. tuberculosis challenge compared to BCG.",
      "A DNA vaccine cocktail containing Ag85A, Ag85B, and Ag85C genes elicited Th1-biased responses and reduced bacterial burden in spleens and livers of mice.",
      "The fusion protein CMX (composed of Ag85C, MPT51, and HspX) induced Th1, Th17, and polyfunctional-specific T cells, reducing inflammatory lung lesions and bacterial load in BALB/c mice.",
      "An rBCG strain overexpressing Ag85C induced enhanced and enduring protection against TB in a guinea pig model.",
      "The Ag85 complex (including Ag85C) has been reported to provide protection against TB, inducing IFN-γ secretion and cytotoxic T-lymphocyte responses."
    ],
    "contradictions": [
      "DNA vaccination with Ag85C alone did not protect against mycobacterial challenge in mice, unlike Ag85A and Ag85B.",
      "Plasmid encoding Ag85C was only weakly immunogenic and did not confer significant protection against mycobacterial replication in lungs from C57BL/6 mice.",
      "Previous studies with DNA vaccines using Ag85C demonstrated reduced production of IL-2 and IFN-γ with insufficient protection against M. bovis BCG challenge."
    ]
  },
  {
    "antigen_name": "Rv0256c",
    "antigen_alias": "PPE2",
    "consolidated_efficacy_statements": [
      "PPE2 induces IFN-γ in mice during infection.",
      "PPE2-null mutants of M. tuberculosis have poor survival in macrophages and lungs of infected mice, which can be rescued by complementation with full-length PPE2, indicating its role in conferring survival advantage to mycobacteria.",
      "PPE2 inhibits NADPH oxidase-mediated ROS production and attenuates ROS generation in macrophages, favoring M. tuberculosis survival.",
      "PPE2 translocates to the host nucleus and inhibits nitric oxide (NO) production by interacting with the iNOS promoter, protecting mycobacteria from NO-mediated killing.",
      "PPE2 reduces myeloid hematopoiesis and affects levels of IFN-γ in the serum and bone marrow microenvironment, leading to decreased myeloid innate cells in peripheral blood.",
      "PPE2 inhibits the transcription of stem cell factor (SCF), reducing mast cell population and inflammation in mouse models.",
      "PPE2 confers a survival advantage to mycobacteria by inhibiting iNOS/NO induction and reducing reactive oxygen species (ROS) production.",
      "M. tuberculosis expressing PPE2 survives better in macrophages compared to PPE2-null mutants, correlating with decreased levels of iNOS transcripts."
    ],
    "contradictions": [
      "Exogenously added PPE2 was reported to decrease mycobacterial survival in macrophages, while other studies indicate PPE2 enhances survival by inhibiting ROS and NO production."
    ]
  },
  {
    "antigen_name": "Rv0280",
    "antigen_alias": "PPE3",
    "consolidated_efficacy_statements": [
      "Rv0280 (PPE3) is a known T-cell antigen."
    ],
    "contradictions": []
  },
  {
    "antigen_name": "Rv0286",
    "antigen_alias": "PPE4",
    "consolidated_efficacy_statements": [
      "PPE4 (Rv0286) is part of the ESX-3 secretion system and is secreted with its partner PE5, playing a role in iron acquisition and potentially in virulence.",
      "PPE4 was recognized by a donor's immune system, inducing a strong IFN-γ response (>800 pg/ml), indicating its potential to elicit a protective T-cell response.",
      "PPE4 contains a T-cell epitope that is partly conserved among several PPE proteins, suggesting it may contribute to cross-reactive immune responses."
    ],
    "contradictions": [
      "While PPE4 was shown to induce a strong IFN-γ response in one donor, its direct role in protective immunity remains unclear as it was not detected in culture filtrates and may remain membrane-associated.",
      "PPE4 is essential for in vitro growth of M. tuberculosis, but its specific contribution to protective efficacy in vivo is not well-defined."
    ]
  },
  {
    "antigen_name": "Rv0287",
    "antigen_alias": "EsxG, TB9.8",
    "consolidated_efficacy_statements": [
      "Induces strong IFN-γ recall responses in TB patients, with higher levels observed at T6 in ≥67% of patients.",
      "Generates prominent CD4 and CD8 T-cell responses in mice and humans.",
      "Forms a heterodimer with EsxH (Rv0288), which is critical for virulence and immune evasion.",
      "Included in the H65 six-protein fusion vaccine, which showed protective efficacy in mice.",
      "Recognized by PBMC from BCG-vaccinated calves (90% recognition rate) and M. bovis-infected cattle (median response: 330 SFC/10^6 PBMC).",
      "Prioritized as a subunit vaccine candidate due to its immunogenicity and protective potential.",
      "Secretion of EsxG-EsxH via ESX-3 enhances bacterial survival in macrophages by disrupting phagosome maturation and ESCRT machinery.",
      "Contributes to mycobacterial resistance to oxidative stress, as regulated by Zur and CmtR.",
      "Metal-dependent suppression of EsxG-EsxH reduces M. tuberculosis survival, highlighting its role in virulence."
    ],
    "contradictions": [
      "Lower responses to Rv0287 were detected in BALB/c mice (173 spots/10^6 cells) compared to other strains, suggesting strain-specific variability in immunogenicity.",
      "Diminished expression of EsxG in some clinical isolates may compromise vaccine efficacy, as it could allow immune evasion."
    ]
  },
  {
    "antigen_name": "Rv0288",
    "antigen_alias": "TB10.4",
    "consolidated_efficacy_statements": [
      "TB10.4 induces significant protection against virulent mycobacterial challenge as a protein subunit vaccine.",
      "High frequency of CD4+ T cells specific for TB10.4 correlates with protection against Mycobacterium tuberculosis infection.",
      "TB10.4-specific CD4+ T cells are associated with protection against TB in mice.",
      "A single intranasal delivery of AdAg85a:TB10.4 conferred a markedly improved and sustained level of protection in the lung against M. tuberculosis challenge over that by AdAg85a alone or by conventional BCG immunization.",
      "TB10.4 in combination with other antigens (e.g., Ag85B) in subunit vaccines or viral vectors (e.g., AERAS-402) provides protection against M. tuberculosis challenge in mouse models.",
      "TB10.4-specific polyfunctional CD4+ T cells are induced by vaccination and correlate with better protection in the lung after challenge.",
      "Intranasal boost with co-assembled nanofibers of TB10.4 and Pam2Cys following BCG-prime enhances protection against M. tuberculosis challenge.",
      "TB10.4-specific memory CD4+ T cells from immunized mice confer protection against M. bovis BCG challenge in recipient mice via adoptive transfer.",
      "TB10.4 vaccination reduces bacterial load in the lungs (0.8 log10 reduction) and spleen (0.3 log10 reduction) compared to controls.",
      "Co-administration of BCG with TB10.4 increases short and long-term protection against aerosol M. tuberculosis challenge compared to BCG alone."
    ],
    "contradictions": [
      "Some studies report that TB10.4-specific CD8+ T cells fail to protect mice against M. tuberculosis infection, despite reducing bacterial burden in immunocompromised mice.",
      "A vaccine incorporating the H-2 Kb-restricted epitope TB10.4 4-11 fails to protect mice from M. tuberculosis infection, despite eliciting large numbers of TB10.4-specific CD8+ T cells.",
      "In some studies, TB10.4 vaccination only resulted in a very modest reduction of bacterial load (approximately 0.4 log10 CFU), which was not significantly different from control animals.",
      "ESAT-6-containing vaccines provide significant post-exposure protection against relapse, whereas TB10.4-containing vaccines do not."
    ]
  },
  {
    "antigen_name": "Rv0289",
    "antigen_alias": "EspG3",
    "consolidated_efficacy_statements": [
      "Essential for viability and infectivity of M. tuberculosis H37Rv.",
      "Enhances secretion of EsxG and EsxH, which are associated with the ESX-3 type VII secretion system.",
      "Forms part of the cytosolic apparatus of the ESX-3 type VII secretion system, along with the ATPase EccA3, suggesting a role in substrate recognition and secretion."
    ],
    "contradictions": []
  },
  {
    "antigen_name": "Rv0290",
    "antigen_alias": "",
    "consolidated_efficacy_statements": [],
    "contradictions": []
  },
  {
    "antigen_name": "Rv0453",
    "antigen_alias": "PPE11",
    "consolidated_efficacy_statements": [
      "PPE11 (Rv0453) induces a strong IFN-γ response in human donors, with levels exceeding 800 pg/ml.",
      "PPE11 enhances early survival of M. smegmatis in macrophages and maintains a higher bacterial load in mouse tissues (liver, spleen, lung), leading to exacerbated organ pathology.",
      "PPE11-expressing M. smegmatis induces significantly higher levels of pro-inflammatory cytokines (TNF-α, IL-6, IL-1β) and reduces anti-inflammatory cytokine IL-10 in infected macrophages.",
      "PPE11 promotes host cell death and disrupts the balance of inflammatory factors, contributing to virulence and persistence of mycobacteria.",
      "PPE11 improves bacterial survival under stress conditions such as lysozyme, hydrogen peroxide, and low pH, mimicking the intracellular macrophage environment."
    ],
    "contradictions": []
  },
  {
    "antigen_name": "Rv1196",
    "antigen_alias": "PPE18, Mtb39A",
    "consolidated_efficacy_statements": [
      "PPE18 (Rv1196) is a component of the M72/AS01E vaccine, which demonstrated 54% protection against active pulmonary TB in a phase 2b clinical trial.",
      "Immunization with PPE18 in murine models reduces bacterial load upon challenge with M. tuberculosis and enhances survival.",
      "Deletion of PPE18 from M. tuberculosis leads to decreased infection burden, reduced organ pathology, and enhanced survival in mice, suggesting its role as a virulence factor.",
      "PPE18 induces T-cell proliferation and elicits a protective immune response, including IFN-γ production, in human PPD+ patients.",
      "PPE18 is part of the fusion protein vaccine Mtb72F, which protects mice and guinea pigs against aerosol challenge with M. tuberculosis.",
      "PPE18 interacts with TLR2 to upregulate SOCS3, inhibiting NF-κB/Rel-mediated proinflammatory cytokine production (e.g., IL-12, TNF-α), which may dampen protective Th1 responses.",
      "PPE18 triggers anti-inflammatory Th2 responses via IL-10 induction in macrophages through TLR2/MAPK signaling.",
      "PPE18 inhibits MHC class II antigen presentation and B-cell responses, potentially limiting humoral immunity while favoring mycobacterial persistence.",
      "DNA vaccination with PPE18 confers protective immunity against M. tuberculosis in murine models.",
      "PPE18-specific CD4+ T cells correlate with reduced bacterial load (CFU) in granulomas, suggesting a role in containment."
    ],
    "contradictions": [
      "While PPE18 is included in protective vaccines (e.g., M72/AS01E), its immunosuppressive effects (e.g., IL-10 induction, Th2 skewing) may counteract protective immunity.",
      "Some studies report PPE18 as a virulence factor that dampens protective responses, while others highlight its inclusion in efficacious vaccines.",
      "Polymorphisms in PPE18 may affect vaccine efficacy across populations, as amino acid variations could alter T-cell epitope recognition."
    ]
  },
  {
    "antigen_name": "Rv1387",
    "antigen_alias": "PPE20",
    "consolidated_efficacy_statements": [
      "PPE20 is highly immunogenic in both bovine and human tuberculosis, as demonstrated by IFN-γ production in whole blood assays.",
      "PPE20 is required for virulence in mice and is secreted by the ESX-3 type VII secretion system.",
      "PPE20, along with PE15, plays a role in immune modulation, similar to other ESX-3 substrates like EsxH.",
      "PPE20 was recognized by donors in peptide stimulation assays, with some donors showing stronger IFN-γ responses to PPE20 peptides compared to other antigens."
    ],
    "contradictions": [
      "PPE20 did not elicit measurable CD8+ T cell responses in the context of natural infection in some studies, but it is still considered a potential vaccine target due to its immunogenicity in other contexts.",
      "While one study reported no detectable CD8+ T cell response to PPE20 in humans with prior exposure to Mtb, other studies identified it as a source of immunodominant responses."
    ]
  },
  {
    "antigen_name": "Rv1788",
    "antigen_alias": "PE18",
    "consolidated_efficacy_statements": [
      "Induces strong IFN-γ and TNF-α responses in both CD4+ and CD8+ T cells.",
      "Capable of activating both CD4+ and CD8+ T cell populations, accompanied by the secretion of Th1-associated cytokines such as IFN-γ and TNF-α.",
      "Elicits humoral and cellular immune responses in humans and mice, which might contribute to protection.",
      "Shows cross-reactivity with PE31 due to high sequence homology (~64%), potentially enhancing immune recognition.",
      "Triggers the formation of neutrophil extracellular traps (NETs) and reactive oxygen species (ROS) in human neutrophils, indicating pro-inflammatory and antimicrobial properties.",
      "Potential to induce lung resident memory T cells (Trm), suggesting localized immune responses in the lungs.",
      "Combination with PPE26 may enhance immunogenicity and protective efficacy compared to individual use."
    ],
    "contradictions": [
      "PE18 and PPE26 induced CD4+ and CD8+ T cell proliferation in some studies, while PE31 did not, despite high homology between PE18 and PE31."
    ]
  },
  {
    "antigen_name": "Rv1791",
    "antigen_alias": "PE19",
    "consolidated_efficacy_statements": [
      "PE19 induces strong antigen-specific cellular responses in murine and guinea pig infection models, making it a potential subunit vaccine candidate.",
      "A multi-epitope DNA vaccine including peptides derived from PE19 and PPE25 induces potent IFN-γ responses, higher levels of IFN-γ+ CD4+ T cell response, multi-functional CD4+ T cell response, cytotoxic CD8+ T cell response, and lower bacterial loads in lungs and spleens of mice.",
      "PE19-specific T cell epitopes are recognized by splenocytes from mice infected with Mtb H37Rv strain, indicating its immunogenicity.",
      "PE19 is important for replication and persistence in the lungs of an immune-competent mammalian host, suggesting its role in virulence.",
      "PE19, in combination with PPE51, acts as a porin to transport small solutes, which may contribute to its role in bacterial physiology and virulence.",
      "PE19 induces secretion of IP-10, TNF-α, and IL-17 in the absence of significant IFN-γ in PBMCs from M. tuberculosis exposed individuals.",
      "PE19-specific T cell epitopes are shared with other PE/PPE antigens encoded outside the esx-5 region, indicating cross-reactivity.",
      "PE19 is a potent inducer of cell-mediated immune responses, particularly CD4+ T cell responses, when secreted or cell-wall associated."
    ],
    "contradictions": [
      "Some studies report PE19 induces significant IFN-γ responses, while others note the absence of significant IFN-γ but presence of other cytokines like IP-10, TNF-α, and IL-17."
    ]
  },
  {
    "antigen_name": "Rv1802",
    "antigen_alias": "",
    "consolidated_efficacy_statements": [
      "Rv1802 showed promising protective efficacy in a BALB/c mouse challenge model, significantly reducing lung bacterial burdens (CFU counts) by 60% compared to a saline control.",
      "In a small BALB/C mouse MTB (H37Rv) challenge study, Rv1802 demonstrated comparable protective efficacy to Rv1485 and Rv1705c, with all three antigens significantly reducing lung CFU counts.",
      "Rv1802 was among the top 20 candidate antigens evaluated for protective efficacy, showing significant reduction in lung bacterial loads."
    ],
    "contradictions": []
  },
  {
    "antigen_name": "Rv1808",
    "antigen_alias": "PPE32",
    "consolidated_efficacy_statements": [
      "Rv1808 (PPE32) enhances the survival of M. smegmatis within macrophages by manipulating cytokine profiles.",
      "Induces a mixed cytokine response, including pro-inflammatory cytokines (TNF-α, IL-6, IL-12p40) and anti-inflammatory cytokine IL-10.",
      "Activates TLR2-mediated signaling pathways (MAPK and NF-κB) to modulate cytokine production.",
      "Promotes macrophage apoptosis through caspase-dependent pathways and enhanced ER stress response.",
      "Upregulates IL-32 expression via ERK1/2 signaling pathway.",
      "Enhances bacterial intracellular survival by inducing host cell apoptosis and modulating immune responses.",
      "Stimulates Th1 immune response through TLR2 interaction, leading to dendritic cell maturation and cytokine production.",
      "Associated with increased bacterial burden within macrophages due to cytokine manipulation."
    ],
    "contradictions": [
      "While Rv1808 induces pro-inflammatory cytokines (TNF-α, IL-6), it also upregulates anti-inflammatory IL-10, creating a paradoxical immune modulation effect.",
      "Some studies suggest Rv1808 promotes bacterial survival via apoptosis, while others highlight its role in activating protective Th1 responses."
    ]
  },
  {
    "antigen_name": "Rv1813c",
    "antigen_alias": "",
    "consolidated_efficacy_statements": [
      "Rv1813c reduces bacterial burden in mouse models of tuberculosis, though not as effectively as some other antigens like PP43.",
      "Inclusion of Rv1813c in subunit vaccines (e.g., ID93, A1D4, MVATG18598) enhances protective efficacy by inducing a broader immune response.",
      "Rv1813c induces a Th1-type immune response, characterized by the production of key cytokines such as IFN-γ, IL-2, and TNF-α.",
      "Rv1813c generates specific CD4+ and CD8+ T-cell responses, including polyfunctional T-cells positive for IFN-γ and/or TNF.",
      "Rv1813c is a latency-associated antigen that is upregulated under hypoxic conditions, making it a promising candidate for vaccines targeting latent TB.",
      "Complementation with Rv1813c restores virulence characteristics in mutant strains, indicating its role in M. tuberculosis survival and immune modulation.",
      "Rv1813c alters host mitochondrial function, potentially influencing immune responses and apoptosis in infected cells.",
      "Rv1813c is part of the ID93/GLA-SE vaccine, which has shown protective immunity in preclinical models and advanced to phase II clinical trials.",
      "Rv1813c-dependent phenotypes may be connected to host defense mechanisms against M. tuberculosis infections.",
      "Rv1813c is recognized by T-cells and contains strong T-cell epitopes, contributing to its immunogenicity."
    ],
    "contradictions": [
	"Some studies report that Rv1813c immunization elicits a proliferative recall response with cytokine induction, while others suggest that certain formulations, such as DNA vaccines, fail to increase Th1 or Tc1 cell proportions, potentially indicating immune tolerance.",
	"Some studies report weak and inconsistent T-cell responses to Rv1813c, while others highlight its strong immunogenicity and protective efficacy.",
	"While Rv1813c reduces bacterial burden in some studies, its efficacy is noted to be less than that of other antigens like PP43 or heat-inactivated BCG.",
	"The diagnostic value of IFN-γ responses to Rv1813c is questioned in some studies, while others emphasize its role in distinguishing TB from LTBI."
    ]
  },
  {
    "antigen_name": "Rv1886c",
    "antigen_alias": "Ag85B",
    "consolidated_efficacy_statements": [
      "Ag85B induces strong IFN-γ, TNF-α, and IL-2 responses, indicative of a Th1-type immune response.",
      "Vaccination with Ag85B reduces bacterial load (CFU) in lungs and spleen in mouse models.",
      "Ag85B-specific CD4+ and CD8+ T cell responses are associated with protection against M. tuberculosis challenge.",
      "Combination vaccines including Ag85B (e.g., Ag85B-ESAT-6, Ag85B-TB10.4) enhance protection compared to Ag85B alone.",
      "Ag85B DNA vaccines confer partial protection against M. tuberculosis, with efficacy improved by adjuvants or prime-boost strategies.",
      "Recombinant BCG overexpressing Ag85B provides superior protection compared to parental BCG, evidenced by lower bacterial loads and reduced pathology.",
      "Ag85B protein in adjuvant formulations (e.g., DDA/MPL, CAF01) enhances protective immunity in preclinical models.",
      "Ag85B-specific polyfunctional CD4+ T cells (IFN-γ+, TNF-α+, IL-2+) correlate with protection in vaccinated mice.",
      "Mucosal delivery of Ag85B (e.g., intranasal, sublingual) improves protection by generating lung-resident T cell responses.",
      "Ag85B fusion proteins (e.g., H56:CAF01) induce durable memory T cell responses and reduce lung CFU post-challenge.",
      "Ag85B-specific humoral responses (e.g., IgG) contribute to protection in some vaccine formulations."
    ],
    "contradictions": [
      "Some studies report Ag85B alone as less protective than BCG, while others show enhanced protection when combined with other antigens or adjuvants.",
      "Ag85B-specific T cells were reported to not confer protection in one study, while others demonstrate clear efficacy.",
      "Protection from Ag85B DNA vaccines is transient in some models but durable in others, depending on delivery method and adjuvant use."
    ]
  },
  {
    "antigen_name": "Rv2123",
    "antigen_alias": "PPE37",
    "consolidated_efficacy_statements": [
      "PPE37/Rv2123 significantly reduces the production of pro-inflammatory cytokines TNF-α and IL-6 in infected macrophages, suggesting a role in immune evasion.",
      "PPE37 interferes with the activation of NF-κB, ERK, and p38 MAPK pathways, leading to suppressed pro-inflammatory cytokine responses.",
      "The C-terminal segment of PPE37 induces caspase-3-dependent apoptosis in host cells, potentially aiding bacterial dissemination.",
      "PPE37 modulates the host immune response by reducing the number of polyfunctional CD4+ and CD8+ T cells, which may impair protective immunity.",
      "PPE37 is highly expressed in phagocytosed bacteria and in bacilli isolated from lungs of infected mice, indicating its role in intracellular survival.",
      "PPE37 is essential for heme-iron acquisition (HIA) in Mycobacterium tuberculosis, and its absence in BCG results in defective HIA.",
      "PPE37 is cleaved into N-terminal and C-terminal domains under iron-depleted conditions, with the C-terminal domain localizing to the nucleus and triggering apoptosis."
    ],
    "contradictions": [
      "Some studies suggest PPE37 does not enhance intracellular survival of M. smegmatis in macrophages, while others indicate it supports intracellular survival of M. tuberculosis by modulating host immune responses.",
      "While PPE37 is reported to reduce pro-inflammatory cytokines, its exact mechanism of interference with cytokine production remains unclear."
    ]
  },
  {
    "antigen_name": "Rv2608",
    "antigen_alias": "PPE41",
    "consolidated_efficacy_statements": [
      "Rv2608 induces a Th1 CD4+ T cell immune response and protects mice against TB and multi-drug-resistant strains.",
      "Rv2608, when combined with CpG, reduces bacterial load in the lungs by 0.25 Log10 (P < 0.05) in a mouse model.",
      "Rv2608 is part of the ID93 vaccine, which shows high protective efficacy close to BCG in animal models.",
      "Rv2608-specific CD4+ T cells are maintained at high frequencies post-vaccination in M. tuberculosis-uninfected individuals.",
      "Rv2608 confers the highest efficacy among the three proteins (Rv2608, Rv1813, Rv3620) in the ID83 fusion protein against Mtb in the lung.",
      "A recombinant BCG co-expressing Ag85B, ESAT-6, and Rv2608 induces strong CD4+ and CD8+ T-lymphocyte proliferation in vaccinated mice.",
      "Rv2608 is included in the ID93/GLA-SE vaccine, which has demonstrated protection against lab-adapted and virulent clinical isolates of Mtb.",
      "Rv2608 shows high predicted population coverage for TB vaccine development in South Africa, China, and India.",
      "Rv2608 elicits a strong IFN-γ response and is associated with a less differentiated T-cell phenotype compared to other antigens.",
      "Rv2608 is part of a multistage subunit vaccine (ID93) that includes early-stage and latency-associated antigens, showing efficacy in preclinical models."
    ],
    "contradictions": [
      "While Rv2608 is reported to induce strong Th1 responses, some studies note a low T-cell response in certain patient categories.",
      "Rv2608 was ranked in the lower quartile among 22 Mtb genes encoding TB vaccine candidates in one study, despite its demonstrated protective efficacy in others."
    ]
  },
  {
    "antigen_name": "Rv2660c",
    "antigen_alias": "Latency-associated antigen",
    "consolidated_efficacy_statements": [
      "Inclusion of Rv2660c in fusion protein constructs (e.g., Ag85B-ESAT6-Rv2660c, termed H56) significantly enhances vaccine-induced protection against M. tuberculosis in mice, particularly in late chronic infection.",
      "Rv2660c induces a Th1-type immune response, characterized by the production of key cytokines such as IFN-γ, IL-2, and TNF-α.",
      "Vaccines containing Rv2660c (e.g., H56) reduce bacterial load (CFU) in lungs and spleen, and improve survival rates in animal models.",
      "Rv2660c contributes to the generation of polyfunctional CD4+ and CD8+ T-cell responses when included in multistage vaccines.",
      "Boosting with Rv2660c-containing vaccines (e.g., H56) reduces pulmonary pathology and extrapulmonary dissemination in animal models.",
      "Rv2660c is preferentially expressed during latent infection and enhances protection against reactivation of latent M. tuberculosis.",
      "Combining Rv2660c with other antigens (e.g., Ag85B and ESAT-6) in fusion proteins provides stronger immune responses and better protection than individual antigens alone.",
      "Rv2660c-containing vaccines (e.g., H56) show sustained protective efficacy at late stages of infection, where BCG or other vaccines may wane.",
      "Rv2660c elicits robust immune responses in latent M. tuberculosis infection, contributing to reduced lesion areas and lymphocyte infiltration in lungs.",
      "Rv2660c interacts with TLR2 signaling to augment proinflammatory cytokine secretion in human macrophages, enhancing immune protection."
    ],
    "contradictions": [
      "Some studies report that Rv2660c alone does not confer a protective immune response, while others show its efficacy when combined in fusion proteins.",
      "One study found that Rv2660c has low immunogenicity in CB6F1 mice, but this is amplified when incorporated into multistage vaccines like H56.",
      "A study reported that Rv2660c did not protect against relapse when given post-exposure, contradicting its efficacy in other models.",
      "Another study showed that Rv2660c elicits lower immune responses in latent TB infection (LTBI) cases, contrary to its reported robust responses in other studies."
    ]
  },
  {
    "antigen_name": "Rv2873",
    "antigen_alias": "MPT83",
    "consolidated_efficacy_statements": [
      "Immunization with MPT83 DNA or protein vaccine generates strong IFN-γ+ T cell and CD8+ T cell responses, conferring protection against M. tuberculosis infection with reduced bacterial burden in lung and spleen tissues.",
      "MPT83 induces modest but significant protection against M. tuberculosis challenge in mice, as demonstrated by reduced bacterial load in lungs and spleen (~1 log reduction).",
      "MPT83 DNA and RNA vaccines induce specific humoral and T-cell immune responses, providing significant short-term protection against M. tuberculosis challenge.",
      "MPT83 DNA vaccination maintains protection up to 6 months post-vaccination, unlike RNA vaccination which only offers short-term protection.",
      "MPT83 induces Th1 and Th17 responses when delivered peripherally with adjuvants like DDA liposomes containing TDB or MPL, leading to protection against M. tuberculosis challenge.",
      "MPT83 overexpression in M. smegmatis reduces virulence in mice, resulting in lower bacterial load and enhanced survival.",
      "MPT83-induced apoptosis via TLR2/p38/COX-2 signaling contributes to protection against mycobacterial infection.",
      "Combination vaccines including MPT83 (e.g., with Ag85B and MPT64) show enhanced protective efficacy compared to single-antigen vaccines or BCG in mice and cattle.",
      "MPT83 is recognized as a T-cell antigen during human and murine M. tuberculosis infections, translating into protective immunity.",
      "MPT83-Lipokel pulmonary immunization protects against aerosol M. tuberculosis challenge."
    ],
    "contradictions": [
      "PLGA-encapsulated MPT83 vaccines did not provide protection against M. tuberculosis challenge despite inducing Th17 responses.",
      "E. coli-expressed MPT64/63/83 multiantigen failed to confer protection, suggesting antigenic competition or lack of synergy."
    ]
  },
  {
    "antigen_name": "Rv2875",
    "antigen_alias": "MPT70",
    "consolidated_efficacy_statements": [
      "Rv2875 (MPT70) is highly protective, showing significant reduction in bacterial load (CFU) in the lungs of infected mice, with a log10 reduction of 0.44.",
      "In a multistage vaccine (CMFO) containing Rv2875, Rv3044, Rv2073c, and Rv0577, it showed protection against latent tuberculosis infection (LTBI)-like and reactivation from LTBI-like infection in mice, with bacterial loads similar to BCG at 4 weeks post-infection but reduced at 14 weeks post-boost.",
      "Rv2875 induces strong Th1-type immune responses, including IFN-γ and IL-12 production, and generates significant CD4+ T-cell responses.",
      "Fusion proteins incorporating Rv2875 (e.g., ID97 with Rv1886, Rv3478, and Rv3619) are strongly protective against M. tuberculosis, reducing bacterial burden in the lungs of infected mice with efficacy similar to BCG.",
      "Overexpression of Rv2875 (MPT70) accelerates T-cell differentiation and improves vaccine efficacy, particularly in strains where MPT70 is constitutively expressed.",
      "Rv2875 is part of a combination (with Rv3478 and Rv1886) that has been identified as an important vaccine candidate, reducing bacterial burden and inducing robust host immune responses.",
      "In a fusion protein (ID87) with Rv3875 and Rv1886, formulated with GLA-SE adjuvant, Rv2875 reduces bacterial burden in the lungs of Mtb-infected mice with similar efficacy to BCG.",
      "Rv2875 is recognized by PPD+ individuals and demonstrates protective efficacy in mice, particularly when combined with other antigens like Rv3478 and Rv1886."
    ],
    "contradictions": [
      "While Rv2875 is highly protective in some studies, its efficacy can vary depending on the vaccine formulation and adjuvant used.",
      "Some studies report that Rv2875 alone confers lower protection than BCG, while others show comparable efficacy when used in fusion proteins or multistage vaccines."
    ]
  },
  {
    "antigen_name": "Rv3018c",
    "antigen_alias": "PPE46",
    "consolidated_efficacy_statements": [
      "Induces a strong T-cell response in an MHC-restricted manner, with specific peptides (e.g., aa 71-79 and aa 254-262) eliciting high proliferation (SI >4) and IFN-γ production.",
      "Generates robust CD8+ T-cell responses, including cytotoxic activity against peptide-pulsed targets and endogenous expression in P815 cells.",
      "DNA or protein immunization with Rv3018c in mice induces significant antigen-specific CD4+ and CD8+ T-cell responses, with enhanced IFN-γ production (e.g., 1247 pg/ml in healthy controls).",
      "Transposon mutagenesis and inactivation of Rv3018c attenuates M. tuberculosis growth in macrophages and murine models, suggesting a role in bacterial survival and virulence.",
      "Recognized by T cells from HLA-A*0201-positive healthy donors and TB patients, with epitopes (e.g., 254-262) frequently identified in PBMC assays.",
      "Immunization with Rv3018c protein emulsified in Ribi adjuvant enhances footpad swelling and IgG titres (>3.5-fold) compared to IFA, indicating adjuvant-dependent immunogenicity.",
      "Peptides from Rv3018c (e.g., ALLSELPAV) exhibit high-affinity MHC-I binding and stimulate Th1-polarized responses (IFN-γ, perforin+ T cells).",
      "Upregulated in M. tuberculosis granulomas, suggesting relevance during persistent infection.",
      "Inclusion in vaccine formulations (e.g., DNA or protein with Ribi) demonstrates potential for reducing bacterial load and improving survival in animal models."
    ],
    "contradictions": [
      "While some studies report Rv3018c as essential for M. tuberculosis growth in macrophages, others highlight its attenuation upon gene disruption, indicating context-dependent roles in virulence.",
      "T-cell responses to Rv3018c peptides are depressed in TB patients compared to healthy PPD+ individuals, despite high baseline immunogenicity."
    ]
  },
  {
    "antigen_name": "Rv3019c",
    "antigen_alias": "TB10.3",
    "consolidated_efficacy_statements": [
      "Induces significant protection in the spleen and lungs of mice, approaching the level of protection provided by BCG vaccination.",
      "Stimulates a robust IFN-γ response in peripheral lymphocytes from BCG-vaccinated calves, demonstrating strong immunogenicity.",
      "Contains unique T-cell epitopes recognized by tuberculosis patients, BCG vaccinees, and infected cattle.",
      "Provides similar short-term protective efficacy as ESAT-6 when used in single-antigen immunization.",
      "Potential for use in heterologous prime-boost vaccination strategies due to its ability to boost BCG-induced immunity.",
      "Induces significant levels of protection against M. bovis in murine models, comparable to BCG.",
      "Generates significant CD8+ T-cell responses, particularly to the IMYNYPAM epitope."
    ],
    "contradictions": [
      "The addition of Rv3019c to a cocktail vaccine did not enhance protection beyond that provided by Rv3019c alone, suggesting the adjuvant effect may overshadow antigen-specific responses.",
      "Some studies indicate that TB10.3 (Rv3019c) is less immunogenic compared to TB10.4, while others highlight its strong protective efficacy and immunogenicity."
    ]
  },
  {
    "antigen_name": "Rv3020c",
    "antigen_alias": "EsxS",
    "consolidated_efficacy_statements": [
      "Rv3020c (EsxS) induces significant protective efficacy in mice, with a reduction in bacterial load (CFU) in the lungs post-Mtb infection (-Δlog 0.97), comparable to ESAT-6 and other ESX antigens.",
      "Single-antigen immunization with Rv3020c generates immunogenicity and short-term protective efficacy similar to or greater than ESAT-6.",
      "Rv3020c-specific CD4+ T cells exhibit functional differentiation post-Mtb challenge, contributing to protective immunity.",
      "In combination with other antigens (e.g., ESAT-6, CFP-10, Rv3615c), Rv3020c enhances skin test sensitivity and detects Mtb infection in red deer and cattle, suggesting its utility in multi-antigen vaccines.",
      "Rv3020c is recognized by T cells in infected hosts, with responses peaking at 30 days post-infection, indicating its role in adaptive immunity.",
      "Polyester beads displaying Rv3020c alongside other antigens (CFP10, Rv3615c, ESAT6) distinguish TB-infected cattle, highlighting its diagnostic and protective potential.",
      "Rv3020c is absent in BCG, making it a candidate for DIVA (Differentiating Infected from Vaccinated Animals) strategies due to its specificity for Mtb infection."
    ],
    "contradictions": [
      "While Rv3020c is reported to induce strong IFN-γ responses in some studies, others note lower cytokine levels (e.g., IL-17, IgA) compared to BCG, suggesting variability in immune profile depending on delivery system or adjuvant.",
      "Some studies report Rv3020c as highly immunodominant, while others classify it as less reactive compared to other ESX antigens (e.g., ESAT-6/CFP-10)."
    ]
  },
  {
    "antigen_name": "Rv3021c",
    "antigen_alias": "PPE47",
    "consolidated_efficacy_statements": [
      "Rv3021c/PPE47 is identified as a T-cell antigen, suggesting potential involvement in protective immune responses.",
      "PPE47/Rv3021c is up-regulated at least eightfold in human brain microvascular endothelial-cell-associated TB, indicating a possible role in intracellular survival and endothelial-cell invasion, which may be relevant for immune evasion or persistence."
    ],
    "contradictions": []
  },
  {
    "antigen_name": "Rv3024c",
    "antigen_alias": "mnmA",
    "consolidated_efficacy_statements": [
      "Deletion of Rv3024c (mnmA) in Mtb attenuates bacterial growth in a macrophage infection model, suggesting a role in pathogen survival during host infection."
    ],
    "contradictions": []
  },
  {
    "antigen_name": "Rv1047",
    "antigen_alias": "Rv3115/Rv3023c",
    "consolidated_efficacy_statements": [
      "HLA-E presents peptides from Rv1047 to CD8+ T cells, suggesting a potential role in eliciting a cytotoxic T-cell response."
    ],
    "contradictions": []
  },
  {
    "antigen_name": "Rv3125c",
    "antigen_alias": "",
    "consolidated_efficacy_statements": [],
    "contradictions": []
  },
  {
    "antigen_name": "Rv3136",
    "antigen_alias": "PPE51",
    "consolidated_efficacy_statements": [
      "PPE51 reduces lung bacillary load compared to naïve controls (approximately 10.0-fold), though protection is less than BCG-immunized groups.",
      "Vaccines expressing PPE51 significantly reduce bacterial load in lungs and spleen.",
      "PPE51 induces strong IFN-γ responses (>1000 pg/ml) in some donors, with sustained responses over time.",
      "PPE51 generates CD4+ and CD8+ T-cell responses, with epitope-specific recognition in both BALB/c and C57BL/6 mice.",
      "PPE51 is recognized during Mtb infection, indicating interaction with host immune responses.",
      "PPE51 is among the top immunogenic antigens when expressed by viral vectors (e.g., ChAdOx1).",
      "PPE51 shows intermediate protection as a stand-alone vaccine, though less consistent than PPE15.",
      "PPE51 inhibits autophagy and enhances intracellular bacterial survival by suppressing TLR2-dependent signaling.",
      "PPE51 contributes to virulence by blocking TLR2-mediated host immune responses (e.g., reduced IL-6, IL-1β secretion).",
      "PPE51 is required for persistence in vivo and evasion of adaptive immunity.",
      "PPE51 is conserved across M.tb strains, suggesting broad vaccine applicability."
    ],
    "contradictions": [
      "PPE51 shows intermediate protection in some studies but is less consistent than PPE15.",
      "While PPE51 inhibits TLR2 signaling (reducing proinflammatory cytokines), it is paradoxically immunogenic in adaptive immune responses."
    ]
  },
  {
    "antigen_name": "Rv3330",
    "antigen_alias": "DacB1",
    "consolidated_efficacy_statements": [],
    "contradictions": []
  },
  {
    "antigen_name": "Rv3418c",
    "antigen_alias": "GroES, Cpn10, 10-kDa antigen, Chaperonin 10",
    "consolidated_efficacy_statements": [
      "GroES (Rv3418c) induces a protective immune response in BALB/c mice against tuberculosis challenge infection.",
      "GroES stimulates the production of key cytokines such as IFN-γ and TNF-α, which are associated with protective immunity against tuberculosis.",
      "Immunization with GroES confers partial or total protection against generalized foot-and-mouth disease in guinea-pigs, indicating its potential as a vaccine candidate.",
      "GroES is capable of eliciting CD4+ T-cell recall responses, similar to other immunologically relevant antigens like Ag85 complex and ESAT-6.",
      "The 10-kDa antigen (GroES) induces a strong proliferative response in human T-cells, comparable to that elicited by whole Mycobacterium tuberculosis bacilli.",
      "GroES is essential for mycobacterial survival and is upregulated in drug-resistant isolates, suggesting its role in bacterial adaptation and potential as a target for intervention.",
      "GroES is recognized as an immunodominant antigen, capable of inducing significant antibody and T-cell responses in tuberculosis and leprosy patients.",
      "GroES is ubiquitinated and packaged into exosomes when added to RAW264.7 cells, indicating its potential role in immune modulation."
    ],
    "contradictions": [
      "Some studies report that GroES induces a strong immune response, while others indicate that it may not be immunodominant compared to other antigens like Ag85 complex or ESAT-6.",
      "While GroES is shown to protect against tuberculosis in some animal models, other studies suggest it may not be as effective when used alone compared to other vaccine candidates."
    ]
  },
  {
    "antigen_name": "Rv3615c",
    "antigen_alias": "EspC",
    "consolidated_efficacy_statements": [
      "A DNA vaccine based on Rv3615c reduced the lung pathology of M. tuberculosis-infected mice.",
      "Rv3615c induces a sustained adaptive immunity with the potential for a rapid response to M.tb challenge and protection against infection, as evidenced by reduced M.tb burden, improved bacterial clearance, and less severe pulmonary inflammation in animal models and human clinical trials.",
      "Priming with BCG and boosting with an Rv3615c-containing viral vector vaccine increased poly-functional Th1-cytokine producing CD4+ T cells, lowered bacterial load, and reduced lung pathology in response to BCG challenge in mice.",
      "Rv3615c induced long-lasting adaptive CD4+ T-cell responses to the cognate antigen.",
      "Rv3615c-specific CD8+ T cell responses are valuable in protection against MTB infection, with identified CTL epitopes benefiting epitope-based vaccine design.",
      "In a BALB/c mouse model, vaccination with Rv3615c elicited robust CD8+ T cell responses, reduced bacterial burden, and limited lung damage.",
      "Intranasal immunization with Rv3615c induces sustained adaptive CD4+ T-cell and antibody responses in the respiratory tract.",
      "Rv3615c-specific CD4+ T cells isolated from pleural fluid displayed tissue resident memory phenotype.",
      "A novel vaccine p846 encoding Rv3615c, Mtb10.4, and Rv2660c elicits robust immune response and alleviates lung injury induced by Mycobacterium infection.",
      "Rv3615c promotes CD4+ T cell expansion and cytokine production by triggering signaling cascade of activation.",
      "EspC (Rv3615c) specifically induces potent T-helper 1-type immune responses in tuberculous infections.",
      "EspC is actively expressed and accessible in the antigen-processing process during intracellular M. tuberculosis infection in vivo.",
      "EspC contains multiple, broadly recognized T-cell epitopes.",
      "EspC is a target of polyfunctional T cells secreting both IFN-γ and IL-2.",
      "The enhanced protective efficacy of BCG complemented with RD1 and several surrounding genes may be attributable to EspC secretion as well as secretion of ESAT-6 and CFP-10."
    ],
    "contradictions": [
      "Subcutaneous immunization with Rv3615c induced modest T-cell responses systemically and showed suboptimal protection against virulent M.tb challenge at the site of infection, suggesting variability in protective efficacy based on administration route.",
      "The protection induced by Rv3615c in a mouse challenge model was not as high as BCG when used in a triple-antigen fusion DNA vaccine, indicating potential limitations in its standalone efficacy."
    ]
  },
  {
    "antigen_name": "Rv3619c",
    "antigen_alias": "EsxV",
    "consolidated_efficacy_statements": [
      "Archaeosome encapsulated Rv3619c induces a strong Th1 immune response, characterized by increased levels of IFN-γ, IL-12, and IgG2a, and provides improved and long-term protection against M. tuberculosis challenge in BALB/c mice compared to BCG.",
      "Rv3619c reduces bacterial burden in the lungs and spleen of M. tuberculosis-infected mice, demonstrating significant protection.",
      "Immunization with Rv3619c generates long-lasting CD4+ and CD8+ T cell memory responses, including effector and central memory phenotypes.",
      "Rv3619c induces polyfunctional T-cell responses, including CD4+ and CD8+ T cells, which are critical for protective immunity against tuberculosis.",
      "In animal models, Rv3619c enhances survival rates and reduces mycobacterial load in organs, indicating its potential as a subunit vaccine candidate.",
      "Rv3619c is a potent T-cell antigen that, when combined with suitable adjuvants (e.g., archaeosomes or IFA), elicits robust protective immune responses.",
      "The antigen-specific IgG2a response is maintained post-challenge, further supporting the protective efficacy of Rv3619c.",
      "Rv3619c is included in the ID93+GLA-SE/QTP101 vaccine, highlighting its recognized protective potential in preclinical studies.",
      "Immunization with Rv3619c/IFA alone significantly reduces OVA-induced allergic asthma features, suggesting cross-protective immune modulation.",
      "Rv3619c interacts with Rv3620c to form a heterodimeric complex, which may contribute to its immunogenicity and protective efficacy."
    ],
    "contradictions": [
      "Some studies report weak or inconsistent immune responses to Rv3619c in certain contexts, suggesting variability in its immunogenicity depending on the delivery system or adjuvant used.",
      "The binding strength and stability of the Rv3619c-Rv3620c heterodimer are reported to be lower than other ESAT family heterodimers, which may impact its efficacy in some formulations."
    ]
  },
  {
    "antigen_name": "Rv3620c",
    "antigen_alias": "EsxW",
    "consolidated_efficacy_statements": [
      "Rv3620c is part of the ID93/GLA-SE vaccine, which is undergoing clinical trials and has shown protective efficacy in preclinical studies.",
      "Immunization with Rv3620c induces a Th1 immune response characterized by increased production of IFN-γ in peripheral blood mononuclear cells (PBMCs) from healthy purified protein derivative of tuberculin positive (PPD+) donors.",
      "Rv3620c, in combination with other antigens (Rv3619c, Rv1813c, Rv2608), has been shown to be protective in animal models.",
      "A recombinant BCG coexpressing Ag85B, ESAT-6, and Rv3620c elicits specific Th1 immune responses in C57BL/6 mice, indicating potential protective efficacy.",
      "Rv3620c stimulation triggers the secretion of Th1 cytokines (e.g., IFN-γ) but not Th2, Th17, or Treg cytokines, suggesting a protective immune response.",
      "Rv3620c is recognized by CD4+ and CD8+ T cells, with epitopes identified that are likely to be restricted by specific HLA alleles.",
      "The antigen is expressed in Mycobacterium tuberculosis but not in Mycobacterium bovis or the attenuated strain H37Ra, highlighting its potential as a TB-specific vaccine target."
    ],
    "contradictions": [
      "Some studies report weak and inconsistent immune responses to Rv3620c, while others highlight its strong immunogenicity and protective efficacy.",
      "While Rv3620c is part of the ID93 vaccine, some studies suggest that it may induce predominantly non-Th1-biased responses, which could limit its protective efficacy."
    ]
  },
  {
    "antigen_name": "Rv3804c",
    "antigen_alias": "Ag85A",
    "consolidated_efficacy_statements": [
      "Ag85A DNA immunization reduces bacterial load (CFU) in spleen and lungs compared to control DNA in intravenous M. tuberculosis challenge models.",
      "Recombinant BCG expressing Ag85A shows increased survival, decreased pathology, and reduced bacterial load compared to BCG in the Buruli ulcer mouse model.",
      "Ag85A-specific CD8 T cells provide immune protection in both short-term and long-term challenge models.",
      "Boosting BCG with Ad5-85A increases Ag85A-specific CD4+ T cell frequencies, correlating with reduced pathology and protection against M. bovis.",
      "Ag85A DNA vaccine plus Ag85A peptide booster reduces pulmonary pathology and CFU, with protective efficacy comparable to BCG Tokyo.",
      "Respiratory mucosal AdHu5Ag85A vaccination induces immune protection against pulmonary M. tuberculosis infection, even in mice lacking B cells.",
      "Ag85A DNA vaccination provides significant but short-term protection, with reduced CFU counts in lungs only during the first weeks post-challenge.",
      "Intranasal administration of Ag85A peptides or adenovirus-expressed Ag85A induces lung-resident immune populations and enhances protection over BCG alone.",
      "Ag85A vaccination in hybrid striped bass provides limited-duration protection against M. marinum challenge.",
      "Ag85A-specific IgG titres correlate with reduced risk of disease after BCG vaccination in some studies.",
      "Ag85A DNA vaccine priming before BCG vaccination increases survival time and reduces cachexia in M. tuberculosis-challenged mice.",
      "Boosting BCG with purified Ag85A protein improves protection against aerosol challenge, including in older animals.",
      "Ag85A-specific T-cell responses in the lung correlate with protection, with higher cell numbers associated with better outcomes.",
      "Ag85A vaccination can induce non-protective immune responses, highlighting the importance of epitope specificity for protection."
    ],
    "contradictions": [
      "The MVA85A vaccine (expressing Ag85A) failed to show protection in Phase IIb trials, possibly due to reduced Ag85A expression during chronic infection stages.",
      "Increased IL-17 production post-vaccination with Ag85A was associated with decreased protection in some studies, conflicting with other findings on Th1 responses.",
      "Some studies report Ag85A-mediated protection correlates with reduced bacterial load, while others find protection is due to reduced pathology without CFU reduction.",
      "Treg depletion enhanced Ag85A-specific responses but did not consistently improve protection against M. tuberculosis challenge."
    ]
  },
  {
    "antigen_name": "Rv3873",
    "antigen_alias": "PPE68",
    "consolidated_efficacy_statements": [
      "PPE68 induces a strong specific cellular immune response and promotes the release of high levels of gamma interferon (IFN-γ) in patients infected by M. tuberculosis, suggesting potential immune protection against tuberculosis infection.",
      "PPE68 is the most immunogenic of the PE35, PPE68, Rv3878, and Rv3879c proteins for Th1 responses in C57BL/6 mice.",
      "PPE68 expression in BCG without an RD1-related protein constitutes a safe PPE68-rBCG which can induce a higher Th1 response than that elicited by BCG alone.",
      "PPE68 significantly inhibits TNF-α, IL-6, and NO expression, and promotes mycobacterial survival and pathological damage in vivo.",
      "PPE68 promotes bacterial survival and suppresses proinflammatory cytokine and nitric oxide production of macrophages during mycobacterial infection.",
      "PPE68 enhances bacterial survival, as illustrated by the increased CFUs in the mouse lungs, but this effect was abolished in the Lv-shSHP1 or Lv-shMKRN1 BMDM-transferred mice.",
      "PPE68 induces robust IFN-γ production in PBMCs from BCG-vaccinated healthy subjects, with median values of 23 and 13 U/ml and percent positives of 80 and 67% in ESAT6/CFP10 responders and nonresponders, respectively.",
      "PPE68-specific HLA-A*0201-restricted epitopes have been identified, suggesting its potential use in peptide-based vaccines.",
      "PPE68 is absent from BCG strains, which is a main reason for BCG's failure to induce sufficient cellular immune protection.",
      "PPE68 induces strong, long-term humoral immunity when used in fusion proteins like CFP-10-ESAT-6-PPE68.",
      "PPE68 suppresses TRAF6 ubiquitination-driven innate immune response via a MKRN1-PPE68-SHP1-TRAF6-NF-κB/AP-1-TNF-α/IL-6/NO axis."
    ],
    "contradictions": [
      "Inconsistent with the result from TraSH analysis, M. smegmatis strains expressing PPE68 did not enhance mycobacterial survival within macrophages.",
      "The downregulation of PPE68 protein levels by BRACO19 did not alter the intracellular bacterial CFU count, indicating that PPE68 levels do not impact phagocytosis in THP-1 cells."
    ]
  },
  {
    "antigen_name": "Rv3874",
    "antigen_alias": "CFP-10, CFP10, EsxB",
    "consolidated_efficacy_statements": [
      "CFP-10 DNA vaccination reduces bacterial load (CFU) in the lungs and spleen 4 and 8 weeks after M. tuberculosis challenge in mice.",
      "CFP-10-specific CD8+ T cells induced by DNA vaccination are sufficient to mediate protection against M. tuberculosis infection in mice.",
      "Recombinant BCG coexpressing CFP-10, Ag85B, and IL-12 elicits effective protection against M. tuberculosis.",
      "Deletion of CFP-10 in MTBVAC results in decreased protective efficacy in mice, indicating its crucial role in vaccine-induced immunity.",
      "CFP-10 DNA vaccination protects C3H mice from aerosol M. tuberculosis challenge, with reduced bacterial loads in lungs and spleen compared to controls.",
      "CFP-10-specific CD4+ and CD8+ T cell responses are associated with protection, though their magnitudes may vary with antigenic load.",
      "CFP-10 is a protective antigen, and its 32-39-specific CD8+ T cells are sufficient to mediate protection against tuberculosis.",
      "MTBVAC-induced CFP-10-specific responses are necessary for vaccine-induced protection against M. tuberculosis challenge in mice.",
      "Reintroduction of CFP-10 into BCG enhances protection against disseminated M. tuberculosis infection in mice and guinea pigs.",
      "CFP-10 DNA vaccination induces CD8+ T cells in C3H mice, which accumulate in the lungs upon challenge and mediate protection.",
      "Lysosomal targeting of CFP-10 combined with pulmonary delivery reduces bacillary burden after M. tuberculosis challenge.",
      "CFP-10 is a key component of protective immunity, as evidenced by its absence in BCG and the superior protection of vaccines containing it."
    ],
    "contradictions": [
      "Adenovirus expressing a calreticulin-ESAT-6-CFP10 fusion protein does not protect against pulmonary M. tuberculosis challenge, suggesting delivery method may impact efficacy.",
      "Some studies report no significant differences in CFP-10-specific T cell responses between protected and non-protected groups, while others highlight its protective role."
    ]
  },
  {
    "antigen_name": "Rv3875",
    "antigen_alias": "ESAT-6",
    "consolidated_efficacy_statements": [
      "ESAT-6 induces a strong IFN-γ response and generates specific T-cell responses, including polyfunctional CD4+ and CD8+ T-cells.",
      "Vaccination with ESAT-6 reduces bacterial load (CFU) in lungs and spleen, and improves survival rates in animal models.",
      "ESAT-6 enhances protection when combined with other antigens like Ag85B, showing synergistic effects in reducing bacterial burden and improving survival.",
      "Recombinant BCG expressing ESAT-6 confers enhanced protection compared to BCG alone, with reduced pathology and bacterial dissemination.",
      "ESAT-6-specific CD4+ T cells significantly reduce bacterial burden, with efficacy dependent on the infectious dose.",
      "ESAT-6 post-exposure vaccination controls relapse of bacterial growth in mice with low bacterial load at vaccination.",
      "Mucosal vaccination with TLR2-targeted ESAT6 provides protection against M. tuberculosis.",
      "ESAT-6 in combination with adjuvants like CAF01 or Advax4 reduces lung bacillary load and induces durable protection.",
      "ESAT-6-specific Th17 cells confer protection similar to vaccination when adoptively transferred into naive mice.",
      "ESAT-6 routinely provides a 0.5-to 1-log-unit reduction in bacterial numbers in challenge models."
    ],
    "contradictions": [
      "Some studies report that ESAT-6 induces strong early IFN-γ responses but results in relatively small reductions in CFU counts, while others show significant protection.",
      "An adenovirus-delivered calreticulin–ESAT-6 fusion protein produced an antigen-specific immune response but no protection against M. tuberculosis challenge.",
      "ESAT-6-specific KLRG1+ T-cells showed decreased protective efficacy compared to PD-1+ T-cells in murine adoptive transfer studies.",
      "In some models, ESAT-6 immunization showed no significant difference in protective efficacy compared to other vaccines, despite higher bacterial load and worse lung pathology."
    ]
  }
]
