# Supplementary material for: MTB-ImmunogenKG: An LLM-assisted knowledge graph for antigen selection in tuberculosis vaccine research
Source: Biosaf Health. 2026 Feb 4;8(2):143–9. doi: 10.1016/j.bsheal.2026.02.001 (PMC13147775; doi:10.1016/j.bsheal.2026.02.001)
Supplement: Supplementary Data 4 [file mmc4.zip]

Archive with 1 entries (1 files):
- sup_data_3.txt
