# Supplementary material for: MTB-ImmunogenKG: An LLM-assisted knowledge graph for antigen selection in tuberculosis vaccine research
Source: Biosaf Health. 2026 Feb 4;8(2):143–9. doi: 10.1016/j.bsheal.2026.02.001 (PMC13147775; doi:10.1016/j.bsheal.2026.02.001)
Supplement: Supplementary Data 4 [file mmc4.zip › sup_data_3.txt]

CLASSIFICATION_PROMPT_TEMPLATE = """
You are a senior immunologist specializing in TB vaccines.

## Task
Under the **specific in vivo protocol below**, predict whether the SINGLE antigen is likely to confer protective efficacy (CFU reduction) in mice.

## Fixed experimental context (match the paper’s setting)
- Host: CB6F1 mice (BALB/c × C57BL/6 F1; increased MHC-II diversity).
- Immunization: DNA expression plasmid, intramuscular at weeks 0 and 4.
- Challenge: H37Rv aerosol, 100 CFU at week 6.
- Readout: lung bacterial load at week 10.
- Efficacy metric: **fold-reduction vs. sham** (median across animals).

## Label semantics (operationalized)
- **positive** = your predicted **median** CFU fold-reduction **> 1.5×** under the above protocol.
- **negative**  = your predicted **median** CFU fold-reduction **≤ 1.5×**, or likely inconsistent/fragile benefit.


## Cues to consider (heuristic, not mandatory)
- robust T-cell (CD4+/CD8+) responses.
- Track antigen-specific cytokines and memory/Trm markers.
- lower bacterial load or improved survival.

## Ground rules
- This is a **prediction** task.
- Do **NOT** invent citations, study IDs, or numeric results.
- Keep the justification short and predictive (no step-by-step).
- If uncertain, choose a label and encode uncertainty in `confidence`.

## Input
Antigen: {antigen_name}
{optional_knowledge_block}

## Output
Return exactly one JSON object following {format_instructions}.
""".strip()
