# Supplementary material for: MTB-ImmunogenKG: An LLM-assisted knowledge graph for antigen selection in tuberculosis vaccine research
Source: Biosaf Health. 2026 Feb 4;8(2):143–9. doi: 10.1016/j.bsheal.2026.02.001 (PMC13147775; doi:10.1016/j.bsheal.2026.02.001)
Supplement: Supplementary Data 5 [file mmc5.zip › sup_data_4.csv]

antigen_name	gold_label	pred_label_kg	confidence_kg	rationale_kg	pred_label_ctrl	confidence_ctrl	rationale_ctrl	is_correct_kg	is_correct_ctrl	vaxijen2_label	vaxijen3_label	vaxign_ml_label
Rv1387	positive	positive	0.8	PPE20 is secreted via ESX-3, immunogenic in humans and bovines, and required for virulence, suggesting strong CD4 T-cell recognition and potential for high protective efficacy.	negative	0.6	Rv1387 is a conserved hypothetical protein with no known secretion or surface localization, and limited evidence of robust CD4 T-cell recognition or prior protective efficacy in single-antigen vaccines.	True	False	positive	positive	positive
Rv0287	positive	positive	0.8	Strong CD4/CD8 responses, ESX-3 secretion, and inclusion in protective H65 fusion suggest high efficacy, despite strain-specific variability.	negative	0.6	Rv0287 is a secreted antigen but lacks strong evidence of robust CD4 T-cell recognition or prior high efficacy in single-antigen vaccines.	True	False	positive	positive	negative
Rv1886c	positive	positive	0.85	Ag85B induces strong Th1 responses and reduces bacterial load in mice, with robust CD4+/CD8+ T-cell recognition and prior efficacy in DNA vaccines.	positive	0.85	Ag85A is a secreted antigen with strong CD4 T-cell immunogenicity and prior evidence of protective efficacy in TB vaccine studies.	True	True	positive	positive	positive
Rv3804c	positive	positive	0.8	Ag85A has robust evidence of CFU reduction in multiple models, including DNA vaccination, and induces protective CD4/CD8 T-cell responses.	positive	0.85	Ag85A is a secreted antigen with strong CD4 T-cell immunogenicity and prior evidence of protective efficacy in TB vaccine studies.	True	True	positive	positive	positive
Rv0280	positive	negative	0.6	PPE3 is a known T-cell antigen but lacks evidence of strong protective efficacy as a single antigen in DNA vaccine studies.	negative	0.6	Rv0280 is a hypothetical protein with limited evidence for robust CD4 T-cell recognition or secretion/localization, suggesting low protective efficacy.	False	False	positive	positive	positive
Rv3020c	positive	positive	0.8	Rv3020c (EsxS) shows significant protective efficacy in mice, comparable to ESAT-6, with robust CD4+ T-cell responses and conservation in Mtb, supporting high efficacy.	negative	0.6	Rv3020c is a conserved hypothetical protein with no known secretion or surface localization, likely limiting robust CD4 T-cell recognition and protective efficacy.	True	False	positive	positive	negative
Rv1788	positive	positive	0.8	Strong Th1 cytokine responses, dual CD4+/CD8+ activation, and potential for lung Trm suggest robust protection.	negative	0.6	Rv1788 is a conserved hypothetical protein with no known secretion or surface localization, likely limiting robust CD4 T-cell recognition and protective efficacy.	True	False	positive	positive	negative
Rv0256c	positive	negative	0.3	PPE2 enhances mycobacterial survival by inhibiting host immune responses (ROS/NO), suggesting vaccine targeting may not reduce CFU effectively.	negative	0.3	Rv0256c is a hypothetical protein with no known secretion or surface localization, and limited evidence for robust CD4 T-cell recognition or conservation across lineages.	False	False	positive	positive	positive
Rv3136	positive	positive	0.8	PPE51 induces strong T-cell responses, reduces bacterial load significantly, and is conserved across strains, despite some inconsistency compared to PPE15.	negative	0.6	Rv3136 is a hypothetical protein with limited evidence for robust CD4 T-cell recognition or secretion/localization, suggesting low protective efficacy.	True	False	positive	positive	positive
Rv3019c	positive	positive	0.8	Strong immunogenicity, robust IFN-γ response, and comparable protection to BCG in murine models suggest high efficacy.	negative	0.6	Rv3019c is a conserved mycobacterial antigen, but lacks strong evidence for robust CD4 T-cell recognition or secretion systems, likely resulting in modest protection.	True	False	negative	positive	negative
Rv3018c	positive	positive	0.8	Strong CD4+ and CD8+ T-cell responses, MHC-II epitope richness, and upregulation in granulomas suggest robust protective efficacy.	negative	0.6	Rv3018c is a hypothetical protein with no known secretion or surface localization, and limited evidence for robust CD4 T-cell recognition or MHC-II epitope content.	True	False	positive	positive	negative
Rv0290	positive	negative	0.6	Rv0290 is a hypothetical protein with no known secretion or surface localization, and limited evidence for robust CD4 T-cell recognition or MHC-II epitope content.	negative	0.6	Rv0290 is a hypothetical protein with limited evidence for robust CD4 T-cell recognition or secretion/localization, suggesting low protective efficacy.	False	False	positive	negative	negative
Rv2875	positive	positive	0.85	Rv2875 induces strong Th1 responses and CD4+ T-cell activation, with multiple studies showing significant CFU reduction in mice, especially in fusion proteins or multistage vaccines.	negative	0.6	Rv2875 is a membrane-associated protein with limited evidence of robust CD4 T-cell recognition or high conservation, likely resulting in modest protective efficacy.	True	False	positive	positive	positive
Rv0125	positive	positive	0.8	Rv0125 is a component of the protective M72/AS01E vaccine, induces strong CD4+ and CD8+ T-cell responses, and is conserved across Mtb strains, suggesting high protective efficacy in the given protocol.	negative	0.6	Rv0125 is a conserved hypothetical protein with no known secretion or surface localization, and limited evidence for robust CD4 T-cell recognition or prior vaccine efficacy.	True	False	positive	positive	positive
Rv0286	positive	positive	0.7	PPE4 is part of ESX-3, induces strong IFN-γ response, and has conserved T-cell epitopes, suggesting potential for protective immunity despite unclear direct role in protection.	negative	0.6	Rv0286 is a hypothetical protein with no known secretion or surface localization, and limited evidence for robust CD4 T-cell recognition or MHC-II epitope content.	True	False	positive	positive	positive
Rv0453	positive	negative	0.7	PPE11 enhances bacterial survival and virulence, promoting pro-inflammatory responses without clear protective immunity.	negative	0.6	Rv0453 is a membrane protein with limited evidence for robust CD4 T-cell recognition or secretion, suggesting low protective efficacy.	False	False	positive	positive	positive
Rv0288	positive	positive	0.8	TB10.4 induces robust CD4+ T-cell responses and has shown significant protection in various vaccine formats, including DNA vaccines.	negative	0.6	Rv0288 is a secreted protein but lacks strong evidence of robust CD4 T-cell recognition or prior high efficacy in single-antigen vaccines.	True	False	positive	positive	negative
Rv1791	positive	positive	0.8	PE19 induces strong CD4+ T cell responses and is associated with reduced bacterial loads in lungs, supported by its role in virulence and immunogenicity.	negative	0.6	Rv1791 is a hypothetical protein with limited evidence for robust CD4 T-cell recognition or secretion/localization, suggesting low protective efficacy.	True	False	positive	positive	negative
Rv1802	positive	positive	0.8	Rv1802 has shown significant CFU reduction in BALB/c mice and was among top protective antigens, suggesting robust efficacy.	negative	0.6	Rv1802 is a conserved mycobacterial antigen but lacks strong evidence for robust CD4 T-cell recognition or secretion/localization that typically correlates with high protective efficacy in DNA vaccines.	True	False	positive	positive	positive
Rv1196	positive	positive	0.8	PPE18 is part of protective vaccines (e.g., M72/AS01E) and induces T-cell responses, but its immunosuppressive effects may partially counteract efficacy. DNA vaccination with PPE18 has shown protective immunity in murine models.	negative	0.6	Rv1196 is a conserved hypothetical protein with no known secretion or surface localization, and limited evidence for robust CD4 T-cell recognition or prior protective efficacy in single-antigen vaccines.	True	False	positive	positive	positive
Rv3874	negative	positive	0.9	CFP-10 is a well-documented protective antigen with robust CD4+ and CD8+ T-cell responses, and DNA vaccination has shown significant CFU reduction in multiple studies.	positive	0.8	Rv3874 (esxH) is a secreted ESX-1 substrate with strong CD4 T-cell immunogenicity and conservation, likely driving robust protection in vivo.	False	False	positive	positive	positive
Rv3125c	negative	negative	0.6	Rv3125c is a hypothetical protein with no known secretion or surface localization, and limited evidence for robust CD4 T-cell recognition or MHC-II epitope content.	negative	0.6	Rv3125c is a hypothetical protein with no known strong immunogenicity or protective efficacy in TB vaccines.	True	True	positive	positive	positive
Rv2608	negative	positive	0.85	Rv2608 induces strong Th1 CD4+ T cell responses and shows consistent protective efficacy in preclinical models, including significant CFU reduction in lungs.	negative	0.6	Rv2608 is a conserved mycobacterial antigen but lacks strong evidence for robust CD4 T-cell recognition or secretion systems, likely resulting in modest protection.	False	True	positive	positive	positive
Rv3330	negative	negative	0.6	Rv3330 (DacB1) lacks strong evidence for robust CD4 T-cell recognition or secretion/localization, suggesting limited protective efficacy.	negative	0.6	Rv3330 is a hypothetical protein with no known secretion or surface localization, and limited evidence for robust CD4 T-cell recognition or MHC-II epitope content.	True	True	positive	positive	positive
Rv3021c/Rv3022c	negative	negative	0.6	Rv3021c/Rv3022c lacks strong evidence for robust CD4 T-cell recognition or secretion/localization features critical for high protective efficacy in TB vaccines.	negative	0.6	Rv3021c/Rv3022c lacks strong evidence for robust CD4 T-cell recognition or secretion via ESX systems, key for protective efficacy in this protocol.	True	True	positive	positive	negative
Rv3875	negative	positive	0.8	ESAT-6 induces strong T-cell responses and shows consistent CFU reduction in multiple models, though efficacy varies by delivery method and context.	positive	0.85	ESAT-6 is a secreted antigen with strong CD4 T-cell immunogenicity and prior evidence of protective efficacy in TB vaccine studies.	False	False	positive	positive	positive
Rv1808	negative	negative	0.6	Mixed cytokine response and promotion of bacterial survival via apoptosis suggest inconsistent protective efficacy.	negative	0.6	Rv1808 is a hypothetical protein with no known secretion or surface localization, and limited evidence for robust CD4 T-cell recognition or conservation across lineages.	True	True	positive	positive	positive
Rv3873	negative	negative	0.6	PPE68 induces strong IFN-γ but also promotes bacterial survival and suppresses proinflammatory responses, likely offsetting protective efficacy.	negative	0.6	Rv3873 is part of the ESX-1 secretion system but lacks robust evidence for strong CD4 T-cell recognition or prior single-antigen vaccine success.	True	True	positive	positive	negative
Rv1199c/Rv2512c	negative	negative	0.6	Limited evidence for robust CD4 T-cell recognition or secretion/localization; likely insufficient single-antigen efficacy.	negative	0.6	Limited evidence for robust CD4 T-cell recognition or secretion/localization; likely insufficient single-antigen efficacy.	True	True	positive	negative	negative
Rv1813c	negative	positive	0.7	Rv1813c induces Th1-type immune responses, generates CD4+/CD8+ T-cell responses, and is part of successful vaccine candidates like ID93/GLA-SE, suggesting potential for ≥2.5× CFU reduction despite some variability in reported efficacy.	negative	0.6	Rv1813c is a membrane protein with limited evidence for robust CD4 T-cell recognition or strong protective efficacy in prior studies.	False	True	positive	positive	positive
Rv3418c	negative	positive	0.8	GroES induces strong CD4+ T-cell responses and cytokine production, with evidence of protection in animal models.	negative	0.3	Rv3418c lacks known secretion signals or strong MHC-II epitope content, suggesting limited CD4 T-cell response and low protective efficacy.	False	True	positive	positive	negative
Rv2873	negative	positive	0.8	MPT83 induces robust Th1/Th17 responses and significant CFU reduction (~1 log) in mice, with DNA vaccination showing durable protection.	negative	0.6	Rv2873 is a membrane-associated protein with limited evidence for robust CD4 T-cell recognition or high conservation, likely resulting in modest protective efficacy.	False	True	positive	positive	positive
Rv3619c	negative	positive	0.85	Rv3619c induces robust Th1 and T-cell responses, reduces bacterial burden, and is part of a known vaccine candidate, supporting high protective efficacy.	negative	0.6	Rv3619c is a secreted antigen but lacks robust evidence of strong CD4 T-cell recognition or prior high efficacy in single-antigen DNA vaccines.	False	True	positive	positive	positive
Rv3615c	negative	positive	0.8	Rv3615c induces robust CD4+ and CD8+ T-cell responses, reduces bacterial burden, and limits lung pathology in multiple models, suggesting high protective efficacy.	positive	0.8	Rv3615c is a secreted ESX-1 substrate, likely inducing robust CD4 T-cell responses due to MHC-II epitope richness and prior evidence of immunogenicity.	False	False	positive	positive	negative
Rv2123	negative	negative	0.7	PPE37 modulates host immune responses to suppress protective immunity, reducing pro-inflammatory cytokines and T-cell functionality, likely impairing vaccine efficacy.	negative	0.6	Rv2123 is a conserved hypothetical protein with no known secretion or surface localization, likely limiting robust CD4 T-cell recognition and protective efficacy.	True	True	positive	positive	positive
Rv3620c	negative	positive	0.7	Rv3620c induces Th1 immune responses and is recognized by CD4+ and CD8+ T cells, suggesting potential for protective efficacy, though some studies report inconsistent responses.	negative	0.6	Rv3620c is a conserved antigen but lacks strong evidence for robust CD4 T-cell recognition or secretion/localization features critical for high protective efficacy in this protocol.	False	True	positive	positive	positive
Rv2666	negative	negative	0.6	Rv2666 is a latency-associated antigen with limited evidence for robust CD4 T-cell recognition or protective efficacy in single-antigen vaccines.	negative	0.6	Rv2666 is a hypothetical protein with limited evidence for robust CD4 T-cell recognition or secretion/localization, suggesting low protective efficacy.	True	True	positive	negative	negative
Rv3024c	negative	negative	0.6	Deletion attenuates growth in macrophages, but no evidence of strong CD4 T-cell recognition or surface localization.	negative	0.6	Rv3024c is a hypothetical protein with no known secretion or surface localization, and limited evidence for robust CD4 T-cell recognition or MHC-II epitope content.	True	True	positive	positive	negative
Rv0289	negative	negative	0.6	Essential for viability and ESX-3 secretion, but lacks direct evidence of robust CD4 T-cell recognition or prior single-antigen vaccine success.	negative	0.6	Rv0289 is a secreted protein but lacks strong evidence of robust CD4 T-cell recognition or prior high efficacy in single-antigen DNA vaccines.	True	True	positive	negative	negative
Rv3115/Rv1047/Rv3023c	negative	negative	0.6	Limited evidence for robust CD4 T-cell recognition or secretion/localization in relevant infection stages.	negative	0.6	These antigens lack strong evidence for secretion, MHC-II epitope richness, or prior robust single-antigen efficacy in similar protocols.	True	True	positive	negative	negative
Rv2660c	negative	negative	0.6	Rv2660c shows efficacy in fusion constructs but lacks robust single-antigen protection in CB6F1 mice, with mixed immunogenicity reports.	negative	0.6	Rv2660c is a hypothetical protein with limited evidence of immunogenicity or protective efficacy in prior studies, suggesting low likelihood of high CFU reduction.	True	True	positive	positive	positive
Rv0129c	negative	negative	0.7	Ag85C alone in DNA vaccine format shows weak immunogenicity and insufficient protection in mice, despite efficacy in combination or overexpression contexts.	negative	0.6	Rv0129c is a conserved hypothetical protein with no known secretion or surface localization, likely limiting robust CD4 T-cell recognition and protective efficacy.	True	True	positive	positive	positive
